# Supplementary material for: From Genome-Wide SNPs to Neuroimmune Crosstalk: Mapping the Genetic Landscape of IBD and Its Brain Overlap
Source: Biology (Basel). 2025 Oct 17;14(10):1433. doi: 10.3390/biology14101433 (PMC12562180; doi:10.3390/biology14101433)
Supplement: Supplementary file 1 [file biology-14-01433-s001.zip › biology-3789580-supplementary/Supplementary file s1.tsv]

DATE ADDED TO CATALOG	PUBMEDID	FIRST AUTHOR	DATE	JOURNAL	LINK	STUDY	DISEASE/TRAIT	INITIAL SAMPLE SIZE	REPLICATION SAMPLE SIZE	REGION	CHR_ID	CHR_POS	REPORTED GENE(S)	MAPPED_GENE	UPSTREAM_GENE_ID	DOWNSTREAM_GENE_ID	SNP_GENE_IDS	UPSTREAM_GENE_DISTANCE	DOWNSTREAM_GENE_DISTANCE	STRONGEST SNP-RISK ALLELE	SNPS	MERGED	SNP_ID_CURRENT	CONTEXT	INTERGENIC	RISK ALLELE FREQUENCY	P-VALUE	PVALUE_MLOG	P-VALUE (TEXT)	OR or BETA	95% CI (TEXT)	PLATFORM [SNPS PASSING QC]	CNV	MAPPED_TRAIT	MAPPED_TRAIT_URI	STUDY ACCESSION	GENOTYPING TECHNOLOGY
2015-09-19	25557950	Alonso A	2014-12-31	Gastroenterology	www.ncbi.nlm.nih.gov/pubmed/25557950	Identification of risk loci for Crohn's disease phenotypes using a genome-wide association study.	Crohn's disease-related phenotypes	up to 1,090 Southern European ancestry Crohn's disease cases	up to 1,296 Southern European ancestry Crohn's disease cases	1p22.3	1	86444581	CLCA2	CLCA2			ENSG00000137975			rs2249296-C	rs2249296	0	2249296	intron_variant	0	0.78	1E-6	6.0	(Ileal involvement)	1.69	[1.35-2.13]	Illumina [539846]	N	ileocolitis, Crohn's disease	http://www.ebi.ac.uk/efo/EFO_0005624, http://www.ebi.ac.uk/efo/EFO_0000384	GCST002729	Genome-wide genotyping array
2015-04-14	21699788	Okada Y	2011-06-20	Gastroenterology	www.ncbi.nlm.nih.gov/pubmed/21699788	HLA-Cw*1202-B*5201-DRB1*1502 haplotype increases risk for ulcerative colitis but reduces risk for Crohn's disease.	Ulcerative colitis or Crohn's disease	372 Japanese ancestry Crohn's disease cases, 372 Japanese ancestry ulcerative colitis cases	607 Japanese ancestry Crohn's disease cases, 376 Japanese ancestry ulcerative colitis cases	9q32	9	114830358	TNFSF15	TNFSF15 - DELEC1	ENSG00000181634	ENSG00000173077		24319	20610	rs2006996-T	rs2006996	0	2006996	regulatory_region_variant	1	0.47	4E-13	12.397940008672037	(UC vs. CD)	1.67	[1.47-1.92]	Illumina [461368]	N	ulcerative colitis, Crohn's disease	http://www.ebi.ac.uk/efo/EFO_0000729, http://www.ebi.ac.uk/efo/EFO_0000384	GCST001118	Genome-wide genotyping array
2022-10-25	36164742	Jung S	2022-09-26	Hum Mol Genet	www.ncbi.nlm.nih.gov/pubmed/36164742	Case-case genome-wide association analysis identifying genetic loci with divergent effects on Crohn's disease and ulcerative colitis.	Crohn's disease vs ulcerative colitis	2,359 Korean ancestry crohn's disease cases, 2,175 Korean ancestry ulcerative colitis cases	772 Korean ancestry crohn's disease cases, 619 Korean ancestry ulcerative colitis cases	12q24.31	12	124548243		NCOR2			ENSG00000196498			rs885026-?	rs885026	0	885026	intron_variant	0	NR	8E-10	9.096910013008056		0.78		Illumina [2765594] (imputed)	N	ulcerative colitis, Crohn's disease	http://www.ebi.ac.uk/efo/EFO_0000729, http://www.ebi.ac.uk/efo/EFO_0000384	GCST90179177	Genome-wide genotyping array
2022-10-25	36164742	Jung S	2022-09-26	Hum Mol Genet	www.ncbi.nlm.nih.gov/pubmed/36164742	Case-case genome-wide association analysis identifying genetic loci with divergent effects on Crohn's disease and ulcerative colitis.	Crohn's disease vs ulcerative colitis	2,359 Korean ancestry crohn's disease cases, 2,175 Korean ancestry ulcerative colitis cases	772 Korean ancestry crohn's disease cases, 619 Korean ancestry ulcerative colitis cases	3q13.2	3	112350545		CD200			ENSG00000091972			rs9842650-?	rs9842650	0	9842650	intron_variant	0	NR	8E-10	9.096910013008056		1.29		Illumina [2765594] (imputed)	N	ulcerative colitis, Crohn's disease	http://www.ebi.ac.uk/efo/EFO_0000729, http://www.ebi.ac.uk/efo/EFO_0000384	GCST90179177	Genome-wide genotyping array
2022-10-25	36164742	Jung S	2022-09-26	Hum Mol Genet	www.ncbi.nlm.nih.gov/pubmed/36164742	Case-case genome-wide association analysis identifying genetic loci with divergent effects on Crohn's disease and ulcerative colitis.	Crohn's disease vs ulcerative colitis	2,359 Korean ancestry crohn's disease cases, 2,175 Korean ancestry ulcerative colitis cases	772 Korean ancestry crohn's disease cases, 619 Korean ancestry ulcerative colitis cases	8q21.13	8	80366650		RPL13AP18 - RNU6-1213P	ENSG00000241746	ENSG00000252884		100495	38866	rs12543811-?	rs12543811	0	12543811	intron_variant	1	NR	2E-7	6.698970004336019		0.82	[0.76-0.88]	Illumina [2765594] (imputed)	N	ulcerative colitis, Crohn's disease	http://www.ebi.ac.uk/efo/EFO_0000729, http://www.ebi.ac.uk/efo/EFO_0000384	GCST90179177	Genome-wide genotyping array
2021-04-27	33686288	Peyrot WJ	2021-03-08	Nat Genet	www.ncbi.nlm.nih.gov/pubmed/33686288	Identifying loci with different allele frequencies among cases of eight psychiatric disorders using CC-GWAS.	Crohn's disease vs ulcerative colitis (ordinary least squares (OLS))	5,956 Crohn's disease cases, 6,968 ulcerative colitis cases	14,594 Crohn's disease cases, 10,679 ulcerative colitis cases	5p13.1	5	40446447		RNU1-150P - TTC33	ENSG00000199361	ENSG00000113638		176728	65886	rs4957294-?	rs4957294	0	4957294	intergenic_variant	1	NR	8E-13	12.096910013008056		0.043	NR unit increase	NR [6490614] (imputed)	N	ulcerative colitis, Crohn's disease	http://www.ebi.ac.uk/efo/EFO_0000729, http://www.ebi.ac.uk/efo/EFO_0000384	GCST90016611	Genome-wide genotyping array
2021-04-27	33686288	Peyrot WJ	2021-03-08	Nat Genet	www.ncbi.nlm.nih.gov/pubmed/33686288	Identifying loci with different allele frequencies among cases of eight psychiatric disorders using CC-GWAS.	Crohn's disease vs ulcerative colitis (ordinary least squares (OLS))	5,956 Crohn's disease cases, 6,968 ulcerative colitis cases	14,594 Crohn's disease cases, 10,679 ulcerative colitis cases	16q12.1	16	50270338		ADCY7			ENSG00000121281			rs77150043-?	rs77150043	0	77150043	intron_variant	0	NR	5E-6	5.301029995663981		0.028	NR unit increase	NR [6490614] (imputed)	N	ulcerative colitis, Crohn's disease	http://www.ebi.ac.uk/efo/EFO_0000729, http://www.ebi.ac.uk/efo/EFO_0000384	GCST90016611	Genome-wide genotyping array
2021-04-27	33686288	Peyrot WJ	2021-03-08	Nat Genet	www.ncbi.nlm.nih.gov/pubmed/33686288	Identifying loci with different allele frequencies among cases of eight psychiatric disorders using CC-GWAS.	Crohn's disease vs ulcerative colitis (ordinary least squares (OLS))	5,956 Crohn's disease cases, 6,968 ulcerative colitis cases	14,594 Crohn's disease cases, 10,679 ulcerative colitis cases	16q12.1	16	50722970		NOD2			ENSG00000167207			rs2076756-?	rs2076756	0	2076756	intron_variant	0	NR	5E-29	28.30102999566398		0.068	NR unit increase	NR [6490614] (imputed)	N	ulcerative colitis, Crohn's disease	http://www.ebi.ac.uk/efo/EFO_0000729, http://www.ebi.ac.uk/efo/EFO_0000384	GCST90016611	Genome-wide genotyping array
2021-04-27	33686288	Peyrot WJ	2021-03-08	Nat Genet	www.ncbi.nlm.nih.gov/pubmed/33686288	Identifying loci with different allele frequencies among cases of eight psychiatric disorders using CC-GWAS.	Crohn's disease vs ulcerative colitis (ordinary least squares (OLS))	5,956 Crohn's disease cases, 6,968 ulcerative colitis cases	14,594 Crohn's disease cases, 10,679 ulcerative colitis cases	1p36.13	1	19845367		RNF186-AS1 - OTUD3	ENSG00000235434	ENSG00000169914		25865	37028	rs6426833-?	rs6426833	0	6426833	TF_binding_site_variant	1	NR	3E-18	17.522878745280337		0.053	NR unit decrease	NR [6490614] (imputed)	N	ulcerative colitis, Crohn's disease	http://www.ebi.ac.uk/efo/EFO_0000729, http://www.ebi.ac.uk/efo/EFO_0000384	GCST90016611	Genome-wide genotyping array
2021-04-27	33686288	Peyrot WJ	2021-03-08	Nat Genet	www.ncbi.nlm.nih.gov/pubmed/33686288	Identifying loci with different allele frequencies among cases of eight psychiatric disorders using CC-GWAS.	Crohn's disease vs ulcerative colitis (ordinary least squares (OLS))	5,956 Crohn's disease cases, 6,968 ulcerative colitis cases	14,594 Crohn's disease cases, 10,679 ulcerative colitis cases	1p31.3	1	67202253		C1orf141, IL23R			ENSG00000203963, ENSG00000162594			rs1977160-?	rs1977160	0	1977160	intron_variant	0	NR	1E-17	17.0		0.052	NR unit decrease	NR [6490614] (imputed)	N	ulcerative colitis, Crohn's disease	http://www.ebi.ac.uk/efo/EFO_0000729, http://www.ebi.ac.uk/efo/EFO_0000384	GCST90016611	Genome-wide genotyping array
2021-04-27	33686288	Peyrot WJ	2021-03-08	Nat Genet	www.ncbi.nlm.nih.gov/pubmed/33686288	Identifying loci with different allele frequencies among cases of eight psychiatric disorders using CC-GWAS.	Crohn's disease vs ulcerative colitis (ordinary least squares (OLS))	5,956 Crohn's disease cases, 6,968 ulcerative colitis cases	14,594 Crohn's disease cases, 10,679 ulcerative colitis cases	1p13.2	1	113834946		PTPN22			ENSG00000134242			rs2476601-?	rs2476601	0	2476601	missense_variant	0	NR	3E-9	8.522878745280337		0.036	NR unit increase	NR [6490614] (imputed)	N	ulcerative colitis, Crohn's disease	http://www.ebi.ac.uk/efo/EFO_0000729, http://www.ebi.ac.uk/efo/EFO_0000384	GCST90016611	Genome-wide genotyping array
2021-04-27	33686288	Peyrot WJ	2021-03-08	Nat Genet	www.ncbi.nlm.nih.gov/pubmed/33686288	Identifying loci with different allele frequencies among cases of eight psychiatric disorders using CC-GWAS.	Crohn's disease vs ulcerative colitis (ordinary least squares (OLS))	5,956 Crohn's disease cases, 6,968 ulcerative colitis cases	14,594 Crohn's disease cases, 10,679 ulcerative colitis cases	1q24.3	1	172887910		AIMP1P2 - TNFSF18	ENSG00000227177	ENSG00000120337		1652	151292	rs6704109-?	rs6704109	0	6704109	intron_variant	1	NR	6E-6	5.221848749616356		0.027	NR unit increase	NR [6490614] (imputed)	N	ulcerative colitis, Crohn's disease	http://www.ebi.ac.uk/efo/EFO_0000729, http://www.ebi.ac.uk/efo/EFO_0000384	GCST90016611	Genome-wide genotyping array
2021-04-27	33686288	Peyrot WJ	2021-03-08	Nat Genet	www.ncbi.nlm.nih.gov/pubmed/33686288	Identifying loci with different allele frequencies among cases of eight psychiatric disorders using CC-GWAS.	Crohn's disease vs ulcerative colitis (ordinary least squares (OLS))	5,956 Crohn's disease cases, 6,968 ulcerative colitis cases	14,594 Crohn's disease cases, 10,679 ulcerative colitis cases	2q37.1	2	233276306		ATG16L1			ENSG00000085978			rs3792108-?	rs3792108	0	3792108	intron_variant	0	NR	4E-17	16.397940008672037		0.051	NR unit increase	NR [6490614] (imputed)	N	ulcerative colitis, Crohn's disease	http://www.ebi.ac.uk/efo/EFO_0000729, http://www.ebi.ac.uk/efo/EFO_0000384	GCST90016611	Genome-wide genotyping array
2015-04-14	21699788	Okada Y	2011-06-20	Gastroenterology	www.ncbi.nlm.nih.gov/pubmed/21699788	HLA-Cw*1202-B*5201-DRB1*1502 haplotype increases risk for ulcerative colitis but reduces risk for Crohn's disease.	Ulcerative colitis or Crohn's disease	372 Japanese ancestry Crohn's disease cases, 372 Japanese ancestry ulcerative colitis cases	607 Japanese ancestry Crohn's disease cases, 376 Japanese ancestry ulcerative colitis cases	6p21.32	6	32619077	MHC, HLA-DRB1	HLA-DRB1 - HLA-DQA1	ENSG00000196126	ENSG00000196735		29229	9102	rs9271366-C	rs9271366	0	9271366	intergenic_variant	1	0.21	2E-70	69.69897000433602	(UC vs. CD)	4.44	[3.74-5.27]	Illumina [461368]	N	ulcerative colitis, Crohn's disease	http://www.ebi.ac.uk/efo/EFO_0000729, http://www.ebi.ac.uk/efo/EFO_0000384	GCST001118	Genome-wide genotyping array
2015-09-19	25557950	Alonso A	2014-12-31	Gastroenterology	www.ncbi.nlm.nih.gov/pubmed/25557950	Identification of risk loci for Crohn's disease phenotypes using a genome-wide association study.	Crohn's disease-related phenotypes	up to 1,090 Southern European ancestry Crohn's disease cases	up to 1,296 Southern European ancestry Crohn's disease cases	3q13.2	3	111762099	PHLDB2	PHLDB2, PLCXD2			ENSG00000144824, ENSG00000240891			rs9868898-G	rs9868898	0	9868898	intron_variant	0	0.16	2E-6	5.698970004336019	(Perianal disease)	1.49	[1.26-1.76]	Illumina [539846]	N	perianal Crohn's disease	http://www.ebi.ac.uk/efo/EFO_0005627	GCST002729	Genome-wide genotyping array
2018-07-13	26525574	Westerlind H	2015-11-02	Gut	www.ncbi.nlm.nih.gov/pubmed/26525574	Dense genotyping of immune-related loci identifies HLA variants associated with increased risk of collagenous colitis.	Collagenous colitis	247 European ancestry cases, 3969 European ancestry controls	67 European ancestry cases, 330 European ancestry controls	6p21.32	6	32638107	HLA	HLA-DQA1			ENSG00000196735			rs2187668-?	rs2187668	0	2187668	intron_variant	0	0.126	2E-11	10.698970004336019		2.06	[1.67-2.55]	Illumina [110634]	N	collagenous colitis	http://www.ebi.ac.uk/efo/EFO_1001293	GCST005879	Targeted genotyping array [Immunochip]
2019-11-20	31125052	Green HD	2019-05-24	J Crohns Colitis	www.ncbi.nlm.nih.gov/pubmed/31125052	Genome-wide association study of microscopic colitis in the UK Biobank confirms immune-related pathogenesis.	Microscopic colitis	423 European ancestry cases, 445,232 European ancestry controls	NA											chr20:2374455-?	chr20:2374455	0			1	NR	3E-6	5.522878745280337		4.6E-4	[0.00027-0.00065] unit decrease	Affymetrix [~ 12000000] (imputed)	N	microscopic colitis	http://www.ebi.ac.uk/efo/EFO_1001295	GCST009081	Genome-wide genotyping array
2019-11-20	31125052	Green HD	2019-05-24	J Crohns Colitis	www.ncbi.nlm.nih.gov/pubmed/31125052	Genome-wide association study of microscopic colitis in the UK Biobank confirms immune-related pathogenesis.	Microscopic colitis	423 European ancestry cases, 445,232 European ancestry controls	NA											chr1:102300829-?	chr1:102300829	0			1	NR	1E-6	6.0		3.9E-4	[0.00023-0.00055] unit decrease	Affymetrix [~ 12000000] (imputed)	N	microscopic colitis	http://www.ebi.ac.uk/efo/EFO_1001295	GCST009081	Genome-wide genotyping array
2019-11-20	31125052	Green HD	2019-05-24	J Crohns Colitis	www.ncbi.nlm.nih.gov/pubmed/31125052	Genome-wide association study of microscopic colitis in the UK Biobank confirms immune-related pathogenesis.	Microscopic colitis	423 European ancestry cases, 445,232 European ancestry controls	NA											chr1:211852006-?	chr1:211852006	0			1	NR	7E-6	5.154901959985743		4.83E-4	[0.00027-0.00069] unit increase	Affymetrix [~ 12000000] (imputed)	N	microscopic colitis	http://www.ebi.ac.uk/efo/EFO_1001295	GCST009081	Genome-wide genotyping array
2019-11-20	31125052	Green HD	2019-05-24	J Crohns Colitis	www.ncbi.nlm.nih.gov/pubmed/31125052	Genome-wide association study of microscopic colitis in the UK Biobank confirms immune-related pathogenesis.	Microscopic colitis	423 European ancestry cases, 445,232 European ancestry controls	NA											chr2:29002900-?	chr2:29002900	0			1	NR	5E-6	5.301029995663981		8.8E-4	[0.0005-0.00126] unit decrease	Affymetrix [~ 12000000] (imputed)	N	microscopic colitis	http://www.ebi.ac.uk/efo/EFO_1001295	GCST009081	Genome-wide genotyping array
2019-11-20	31125052	Green HD	2019-05-24	J Crohns Colitis	www.ncbi.nlm.nih.gov/pubmed/31125052	Genome-wide association study of microscopic colitis in the UK Biobank confirms immune-related pathogenesis.	Microscopic colitis	423 European ancestry cases, 445,232 European ancestry controls	NA											chr2:44211546-?	chr2:44211546	0			1	NR	4E-6	5.3979400086720375		3.1E-4	[0.00018-0.00044] unit decrease	Affymetrix [~ 12000000] (imputed)	N	microscopic colitis	http://www.ebi.ac.uk/efo/EFO_1001295	GCST009081	Genome-wide genotyping array
2019-11-20	31125052	Green HD	2019-05-24	J Crohns Colitis	www.ncbi.nlm.nih.gov/pubmed/31125052	Genome-wide association study of microscopic colitis in the UK Biobank confirms immune-related pathogenesis.	Microscopic colitis	423 European ancestry cases, 445,232 European ancestry controls	NA											chr3:21580556-?	chr3:21580556	0			1	NR	8E-6	5.096910013008056		9.0E-4	[0.00051-0.00129] unit decrease	Affymetrix [~ 12000000] (imputed)	N	microscopic colitis	http://www.ebi.ac.uk/efo/EFO_1001295	GCST009081	Genome-wide genotyping array
2019-11-20	31125052	Green HD	2019-05-24	J Crohns Colitis	www.ncbi.nlm.nih.gov/pubmed/31125052	Genome-wide association study of microscopic colitis in the UK Biobank confirms immune-related pathogenesis.	Microscopic colitis	423 European ancestry cases, 445,232 European ancestry controls	NA											chr4:24338324-?	chr4:24338324	0			1	NR	1E-6	6.0		3.8E-4	[0.00023-0.00053] unit decrease	Affymetrix [~ 12000000] (imputed)	N	microscopic colitis	http://www.ebi.ac.uk/efo/EFO_1001295	GCST009081	Genome-wide genotyping array
2019-11-20	31125052	Green HD	2019-05-24	J Crohns Colitis	www.ncbi.nlm.nih.gov/pubmed/31125052	Genome-wide association study of microscopic colitis in the UK Biobank confirms immune-related pathogenesis.	Microscopic colitis	423 European ancestry cases, 445,232 European ancestry controls	NA											chr4:108478191-?	chr4:108478191	0			1	NR	3E-7	6.522878745280337		4.48E-4	[0.00028-0.00062] unit increase	Affymetrix [~ 12000000] (imputed)	N	microscopic colitis	http://www.ebi.ac.uk/efo/EFO_1001295	GCST009081	Genome-wide genotyping array
2019-11-20	31125052	Green HD	2019-05-24	J Crohns Colitis	www.ncbi.nlm.nih.gov/pubmed/31125052	Genome-wide association study of microscopic colitis in the UK Biobank confirms immune-related pathogenesis.	Microscopic colitis	423 European ancestry cases, 445,232 European ancestry controls	NA											chr5:6222490-?	chr5:6222490	0			1	NR	5E-6	5.301029995663981		9.3E-4	[0.00053-0.00133] unit decrease	Affymetrix [~ 12000000] (imputed)	N	microscopic colitis	http://www.ebi.ac.uk/efo/EFO_1001295	GCST009081	Genome-wide genotyping array
2019-11-20	31125052	Green HD	2019-05-24	J Crohns Colitis	www.ncbi.nlm.nih.gov/pubmed/31125052	Genome-wide association study of microscopic colitis in the UK Biobank confirms immune-related pathogenesis.	Microscopic colitis	423 European ancestry cases, 445,232 European ancestry controls	NA											chr5:24256226-?	chr5:24256226	0			1	NR	4E-6	5.3979400086720375		6.6E-4	[0.00038-0.00094] unit decrease	Affymetrix [~ 12000000] (imputed)	N	microscopic colitis	http://www.ebi.ac.uk/efo/EFO_1001295	GCST009081	Genome-wide genotyping array
2019-11-20	31125052	Green HD	2019-05-24	J Crohns Colitis	www.ncbi.nlm.nih.gov/pubmed/31125052	Genome-wide association study of microscopic colitis in the UK Biobank confirms immune-related pathogenesis.	Microscopic colitis	423 European ancestry cases, 445,232 European ancestry controls	NA											chr6:31355318-?	chr6:31355318	0			1	NR	3E-8	7.522878745280337		4.2E-4	[0.00027-0.00057] unit decrease	Affymetrix [~ 12000000] (imputed)	N	microscopic colitis	http://www.ebi.ac.uk/efo/EFO_1001295	GCST009081	Genome-wide genotyping array
2019-11-20	31125052	Green HD	2019-05-24	J Crohns Colitis	www.ncbi.nlm.nih.gov/pubmed/31125052	Genome-wide association study of microscopic colitis in the UK Biobank confirms immune-related pathogenesis.	Microscopic colitis	423 European ancestry cases, 445,232 European ancestry controls	NA											chr6:65350792-?	chr6:65350792	0			1	NR	3E-6	5.522878745280337		4.15E-4	[0.00024-0.00059] unit increase	Affymetrix [~ 12000000] (imputed)	N	microscopic colitis	http://www.ebi.ac.uk/efo/EFO_1001295	GCST009081	Genome-wide genotyping array
2019-11-20	31125052	Green HD	2019-05-24	J Crohns Colitis	www.ncbi.nlm.nih.gov/pubmed/31125052	Genome-wide association study of microscopic colitis in the UK Biobank confirms immune-related pathogenesis.	Microscopic colitis	423 European ancestry cases, 445,232 European ancestry controls	NA											chr6:104003704-?	chr6:104003704	0			1	NR	8E-6	5.096910013008056		5.7E-4	[0.00032-0.00082] unit decrease	Affymetrix [~ 12000000] (imputed)	N	microscopic colitis	http://www.ebi.ac.uk/efo/EFO_1001295	GCST009081	Genome-wide genotyping array
2019-11-20	31125052	Green HD	2019-05-24	J Crohns Colitis	www.ncbi.nlm.nih.gov/pubmed/31125052	Genome-wide association study of microscopic colitis in the UK Biobank confirms immune-related pathogenesis.	Microscopic colitis	423 European ancestry cases, 445,232 European ancestry controls	NA											chr6:106000790-?	chr6:106000790	0			1	NR	9E-8	7.045757490560675		8.2E-4	[0.00052-0.00112] unit decrease	Affymetrix [~ 12000000] (imputed)	N	microscopic colitis	http://www.ebi.ac.uk/efo/EFO_1001295	GCST009081	Genome-wide genotyping array
2019-11-20	31125052	Green HD	2019-05-24	J Crohns Colitis	www.ncbi.nlm.nih.gov/pubmed/31125052	Genome-wide association study of microscopic colitis in the UK Biobank confirms immune-related pathogenesis.	Microscopic colitis	423 European ancestry cases, 445,232 European ancestry controls	NA											chr7:25573204-?	chr7:25573204	0			1	NR	1E-6	6.0		3.9E-4	[0.00023-0.00055] unit decrease	Affymetrix [~ 12000000] (imputed)	N	microscopic colitis	http://www.ebi.ac.uk/efo/EFO_1001295	GCST009081	Genome-wide genotyping array
2019-11-20	31125052	Green HD	2019-05-24	J Crohns Colitis	www.ncbi.nlm.nih.gov/pubmed/31125052	Genome-wide association study of microscopic colitis in the UK Biobank confirms immune-related pathogenesis.	Microscopic colitis	423 European ancestry cases, 445,232 European ancestry controls	NA											chr7:47391321-?	chr7:47391321	0			1	NR	2E-6	5.698970004336019		9.2E-4	[0.00055-0.00129] unit decrease	Affymetrix [~ 12000000] (imputed)	N	microscopic colitis	http://www.ebi.ac.uk/efo/EFO_1001295	GCST009081	Genome-wide genotyping array
2019-11-20	31125052	Green HD	2019-05-24	J Crohns Colitis	www.ncbi.nlm.nih.gov/pubmed/31125052	Genome-wide association study of microscopic colitis in the UK Biobank confirms immune-related pathogenesis.	Microscopic colitis	423 European ancestry cases, 445,232 European ancestry controls	NA											chr8:12517525-?	chr8:12517525	0			1	NR	5E-7	6.301029995663981		9.7E-4	[0.00059-0.00135] unit decrease	Affymetrix [~ 12000000] (imputed)	N	microscopic colitis	http://www.ebi.ac.uk/efo/EFO_1001295	GCST009081	Genome-wide genotyping array
2019-11-20	31125052	Green HD	2019-05-24	J Crohns Colitis	www.ncbi.nlm.nih.gov/pubmed/31125052	Genome-wide association study of microscopic colitis in the UK Biobank confirms immune-related pathogenesis.	Microscopic colitis	423 European ancestry cases, 445,232 European ancestry controls	NA											chr11:11931183-?	chr11:11931183	0			1	NR	3E-6	5.522878745280337		7.1E-4	[0.00041-0.00101] unit decrease	Affymetrix [~ 12000000] (imputed)	N	microscopic colitis	http://www.ebi.ac.uk/efo/EFO_1001295	GCST009081	Genome-wide genotyping array
2019-11-20	31125052	Green HD	2019-05-24	J Crohns Colitis	www.ncbi.nlm.nih.gov/pubmed/31125052	Genome-wide association study of microscopic colitis in the UK Biobank confirms immune-related pathogenesis.	Microscopic colitis	423 European ancestry cases, 445,232 European ancestry controls	NA											chr11:105858586-?	chr11:105858586	0			1	NR	2E-6	5.698970004336019		5.5E-4	[0.00032-0.00078] unit decrease	Affymetrix [~ 12000000] (imputed)	N	microscopic colitis	http://www.ebi.ac.uk/efo/EFO_1001295	GCST009081	Genome-wide genotyping array
2019-11-20	31125052	Green HD	2019-05-24	J Crohns Colitis	www.ncbi.nlm.nih.gov/pubmed/31125052	Genome-wide association study of microscopic colitis in the UK Biobank confirms immune-related pathogenesis.	Microscopic colitis	423 European ancestry cases, 445,232 European ancestry controls	NA											chr13:54703907-?	chr13:54703907	0			1	NR	3E-7	6.522878745280337		0.00107	[0.00066-0.00148] unit decrease	Affymetrix [~ 12000000] (imputed)	N	microscopic colitis	http://www.ebi.ac.uk/efo/EFO_1001295	GCST009081	Genome-wide genotyping array
2019-11-20	31125052	Green HD	2019-05-24	J Crohns Colitis	www.ncbi.nlm.nih.gov/pubmed/31125052	Genome-wide association study of microscopic colitis in the UK Biobank confirms immune-related pathogenesis.	Microscopic colitis	423 European ancestry cases, 445,232 European ancestry controls	NA											chr14:41804188-?	chr14:41804188	0			1	NR	6E-6	5.221848749616356		3.0E-4	[0.00017-0.00043] unit decrease	Affymetrix [~ 12000000] (imputed)	N	microscopic colitis	http://www.ebi.ac.uk/efo/EFO_1001295	GCST009081	Genome-wide genotyping array
2019-11-20	31125052	Green HD	2019-05-24	J Crohns Colitis	www.ncbi.nlm.nih.gov/pubmed/31125052	Genome-wide association study of microscopic colitis in the UK Biobank confirms immune-related pathogenesis.	Microscopic colitis	423 European ancestry cases, 445,232 European ancestry controls	NA											chr15:64768700-?	chr15:64768700	0			1	NR	3E-7	6.522878745280337		0.00102	[0.00063-0.00141] unit decrease	Affymetrix [~ 12000000] (imputed)	N	microscopic colitis	http://www.ebi.ac.uk/efo/EFO_1001295	GCST009081	Genome-wide genotyping array
2019-11-20	31125052	Green HD	2019-05-24	J Crohns Colitis	www.ncbi.nlm.nih.gov/pubmed/31125052	Genome-wide association study of microscopic colitis in the UK Biobank confirms immune-related pathogenesis.	Microscopic colitis	423 European ancestry cases, 445,232 European ancestry controls	NA											chr16:26117039-?	chr16:26117039	0			1	NR	1E-6	6.0		4.8E-4	[0.00029-0.00067] unit decrease	Affymetrix [~ 12000000] (imputed)	N	microscopic colitis	http://www.ebi.ac.uk/efo/EFO_1001295	GCST009081	Genome-wide genotyping array
2019-11-20	31125052	Green HD	2019-05-24	J Crohns Colitis	www.ncbi.nlm.nih.gov/pubmed/31125052	Genome-wide association study of microscopic colitis in the UK Biobank confirms immune-related pathogenesis.	Microscopic colitis	423 European ancestry cases, 445,232 European ancestry controls	NA											chr17:6571439-?	chr17:6571439	0			1	NR	6E-7	6.221848749616356		8.8E-4	[0.00054-0.00122] unit decrease	Affymetrix [~ 12000000] (imputed)	N	microscopic colitis	http://www.ebi.ac.uk/efo/EFO_1001295	GCST009081	Genome-wide genotyping array
2015-09-19	25557950	Alonso A	2014-12-31	Gastroenterology	www.ncbi.nlm.nih.gov/pubmed/25557950	Identification of risk loci for Crohn's disease phenotypes using a genome-wide association study.	Crohn's disease-related phenotypes	up to 1,090 Southern European ancestry Crohn's disease cases	up to 1,296 Southern European ancestry Crohn's disease cases	1q23.2	1	159916632	TAGLN2	CFAP45 - TAGLN2	ENSG00000213085	ENSG00000158710		16467	1475	rs12122337-G	rs12122337	0	12122337	TF_binding_site_variant	1	0.06	1E-6	6.0	(CDC Perianal)	2.2	[1.56-3.07]	Illumina [539846]	N	perianal Crohn's disease, complicated disease course	http://www.ebi.ac.uk/efo/EFO_0005627, http://www.ebi.ac.uk/efo/EFO_0006820	GCST002729	Genome-wide genotyping array
2023-10-12	37768647	Zheng T	2023-09-28	J Crohns Colitis	www.ncbi.nlm.nih.gov/pubmed/37768647	HLA signatures as pathophysiological discriminants of microscopic colitis subtypes.	Collagenous colitis	1,498 European ancestry cases, 13,487 European ancestry controls	NA	6p21.33	6	31385394		HLA-S - MICA	ENSG00000225851	ENSG00000204520		3106	14390	rs2844531-G	rs2844531	0	2844531	intergenic_variant	1	0.119	2E-32	31.69897000433602		2.0	[1.8-2.2]	Illumina [7486967] (imputed)	N	collagenous colitis	http://www.ebi.ac.uk/efo/EFO_1001293	GCST90204145	Genome-wide genotyping array
2021-08-13	34319380	Gaitanidis A	2021-07-28	JAMA Surg	www.ncbi.nlm.nih.gov/pubmed/34319380	Association Between NEDD4L Variation and the Genetic Risk of Acute Appendicitis: A Multi-institutional Genome-Wide Association Study.	Acute appendicitis	1,743 European or unknown ancestry cases, 27,963 European or unknown ancestry controls	NA	18q21.31	18	58338413	NR	NEDD4L			ENSG00000049759			rs9953918-?	rs9953918	0	9953918	intron_variant	0	NR	4E-8	7.3979400086720375		0.99	0.98-1.00	Illumina [5676600] (imputed)	N	appendicitis	http://www.ebi.ac.uk/efo/EFO_0007149	GCST90013428	Genome-wide genotyping array
2018-04-26	26974007	Ellinghaus D	2016-03-14	Nat Genet	www.ncbi.nlm.nih.gov/pubmed/26974007	Analysis of five chronic inflammatory diseases identifies 27 new associations and highlights disease-specific patterns at shared loci.	Chronic inflammatory diseases (ankylosing spondylitis, Crohn's disease, psoriasis, primary sclerosing cholangitis, ulcerative colitis) (pleiotropy)	8,726 European ancestry ankylosing spondylitis cases, 19,085 European ancestry Crohn’s disease cases, 6,530 European ancestry psoriasis cases, 3,408 European ancestry primary sclerosing cholangitis cases, 14,513 European ancestry ulcerative colitis cases, 34,213 European ancestry controls	NA	1q31.3	1	197732862	DENND1B	DENND1B			ENSG00000213047			rs16841904-?	rs16841904	0	16841904	intron_variant	0	NR	2E-9	8.698970004336019	(subset analysis)			Illumina [130052]	N	ankylosing spondylitis, psoriasis, ulcerative colitis, Crohn's disease, sclerosing cholangitis	http://www.ebi.ac.uk/efo/EFO_0003898, http://www.ebi.ac.uk/efo/EFO_0000676, http://www.ebi.ac.uk/efo/EFO_0000729, http://www.ebi.ac.uk/efo/EFO_0000384, http://www.ebi.ac.uk/efo/EFO_0004268	GCST005537	Targeted genotyping array [ImmunoChip]
2018-04-26	26974007	Ellinghaus D	2016-03-14	Nat Genet	www.ncbi.nlm.nih.gov/pubmed/26974007	Analysis of five chronic inflammatory diseases identifies 27 new associations and highlights disease-specific patterns at shared loci.	Chronic inflammatory diseases (ankylosing spondylitis, Crohn's disease, psoriasis, primary sclerosing cholangitis, ulcerative colitis) (pleiotropy)	8,726 European ancestry ankylosing spondylitis cases, 19,085 European ancestry Crohn’s disease cases, 6,530 European ancestry psoriasis cases, 3,408 European ancestry primary sclerosing cholangitis cases, 14,513 European ancestry ulcerative colitis cases, 34,213 European ancestry controls	NA	1q32.1	1	200132792	NR5A2	NR5A2			ENSG00000116833			rs2816958-?	rs2816958	0	2816958	intron_variant	0	NR	4E-15	14.397940008672037	(subset analysis)			Illumina [130052]	N	ankylosing spondylitis, psoriasis, ulcerative colitis, Crohn's disease, sclerosing cholangitis	http://www.ebi.ac.uk/efo/EFO_0003898, http://www.ebi.ac.uk/efo/EFO_0000676, http://www.ebi.ac.uk/efo/EFO_0000729, http://www.ebi.ac.uk/efo/EFO_0000384, http://www.ebi.ac.uk/efo/EFO_0004268	GCST005537	Targeted genotyping array [ImmunoChip]
2018-04-26	26974007	Ellinghaus D	2016-03-14	Nat Genet	www.ncbi.nlm.nih.gov/pubmed/26974007	Analysis of five chronic inflammatory diseases identifies 27 new associations and highlights disease-specific patterns at shared loci.	Chronic inflammatory diseases (ankylosing spondylitis, Crohn's disease, psoriasis, primary sclerosing cholangitis, ulcerative colitis) (pleiotropy)	8,726 European ancestry ankylosing spondylitis cases, 19,085 European ancestry Crohn’s disease cases, 6,530 European ancestry psoriasis cases, 3,408 European ancestry primary sclerosing cholangitis cases, 14,513 European ancestry ulcerative colitis cases, 34,213 European ancestry controls	NA	1q32.1	1	200909599	C1orf106	INAVA			ENSG00000163362			rs12131796-?	rs12131796	0	12131796	intron_variant	0	NR	5E-41	40.30102999566398	(subset analysis)			Illumina [130052]	N	ankylosing spondylitis, psoriasis, ulcerative colitis, Crohn's disease, sclerosing cholangitis	http://www.ebi.ac.uk/efo/EFO_0003898, http://www.ebi.ac.uk/efo/EFO_0000676, http://www.ebi.ac.uk/efo/EFO_0000729, http://www.ebi.ac.uk/efo/EFO_0000384, http://www.ebi.ac.uk/efo/EFO_0004268	GCST005537	Targeted genotyping array [ImmunoChip]
2018-04-26	26974007	Ellinghaus D	2016-03-14	Nat Genet	www.ncbi.nlm.nih.gov/pubmed/26974007	Analysis of five chronic inflammatory diseases identifies 27 new associations and highlights disease-specific patterns at shared loci.	Chronic inflammatory diseases (ankylosing spondylitis, Crohn's disease, psoriasis, primary sclerosing cholangitis, ulcerative colitis) (pleiotropy)	8,726 European ancestry ankylosing spondylitis cases, 19,085 European ancestry Crohn’s disease cases, 6,530 European ancestry psoriasis cases, 3,408 European ancestry primary sclerosing cholangitis cases, 14,513 European ancestry ulcerative colitis cases, 34,213 European ancestry controls	NA	1q32.1	1	206770623	IL10	IL10			ENSG00000136634			rs3024493-?	rs3024493	0	3024493	intron_variant	0	NR	1E-38	38.0	(subset analysis)			Illumina [130052]	N	ankylosing spondylitis, psoriasis, ulcerative colitis, Crohn's disease, sclerosing cholangitis	http://www.ebi.ac.uk/efo/EFO_0003898, http://www.ebi.ac.uk/efo/EFO_0000676, http://www.ebi.ac.uk/efo/EFO_0000729, http://www.ebi.ac.uk/efo/EFO_0000384, http://www.ebi.ac.uk/efo/EFO_0004268	GCST005537	Targeted genotyping array [ImmunoChip]
2018-04-26	26974007	Ellinghaus D	2016-03-14	Nat Genet	www.ncbi.nlm.nih.gov/pubmed/26974007	Analysis of five chronic inflammatory diseases identifies 27 new associations and highlights disease-specific patterns at shared loci.	Chronic inflammatory diseases (ankylosing spondylitis, Crohn's disease, psoriasis, primary sclerosing cholangitis, ulcerative colitis) (pleiotropy)	8,726 European ancestry ankylosing spondylitis cases, 19,085 European ancestry Crohn’s disease cases, 6,530 European ancestry psoriasis cases, 3,408 European ancestry primary sclerosing cholangitis cases, 14,513 European ancestry ulcerative colitis cases, 34,213 European ancestry controls	NA	1q32.1	1	206788283	intergenic	IL19			ENSG00000142224			rs12075255-?	rs12075255	0	12075255	intron_variant	0	NR	3E-11	10.522878745280337	(subset analysis)			Illumina [130052]	N	ankylosing spondylitis, psoriasis, ulcerative colitis, Crohn's disease, sclerosing cholangitis	http://www.ebi.ac.uk/efo/EFO_0003898, http://www.ebi.ac.uk/efo/EFO_0000676, http://www.ebi.ac.uk/efo/EFO_0000729, http://www.ebi.ac.uk/efo/EFO_0000384, http://www.ebi.ac.uk/efo/EFO_0004268	GCST005537	Targeted genotyping array [ImmunoChip]
2018-04-26	26974007	Ellinghaus D	2016-03-14	Nat Genet	www.ncbi.nlm.nih.gov/pubmed/26974007	Analysis of five chronic inflammatory diseases identifies 27 new associations and highlights disease-specific patterns at shared loci.	Chronic inflammatory diseases (ankylosing spondylitis, Crohn's disease, psoriasis, primary sclerosing cholangitis, ulcerative colitis) (pleiotropy)	8,726 European ancestry ankylosing spondylitis cases, 19,085 European ancestry Crohn’s disease cases, 6,530 European ancestry psoriasis cases, 3,408 European ancestry primary sclerosing cholangitis cases, 14,513 European ancestry ulcerative colitis cases, 34,213 European ancestry controls	NA	2p25.1	2	9262859	ASAP2	ASAP2			ENSG00000151693			rs2666218-?	rs2666218	0	2666218	intron_variant	0	NR	9E-10	9.045757490560675	(subset analysis)			Illumina [130052]	N	ankylosing spondylitis, psoriasis, ulcerative colitis, Crohn's disease, sclerosing cholangitis	http://www.ebi.ac.uk/efo/EFO_0003898, http://www.ebi.ac.uk/efo/EFO_0000676, http://www.ebi.ac.uk/efo/EFO_0000729, http://www.ebi.ac.uk/efo/EFO_0000384, http://www.ebi.ac.uk/efo/EFO_0004268	GCST005537	Targeted genotyping array [ImmunoChip]
2018-04-26	26974007	Ellinghaus D	2016-03-14	Nat Genet	www.ncbi.nlm.nih.gov/pubmed/26974007	Analysis of five chronic inflammatory diseases identifies 27 new associations and highlights disease-specific patterns at shared loci.	Chronic inflammatory diseases (ankylosing spondylitis, Crohn's disease, psoriasis, primary sclerosing cholangitis, ulcerative colitis) (pleiotropy)	8,726 European ancestry ankylosing spondylitis cases, 19,085 European ancestry Crohn’s disease cases, 6,530 European ancestry psoriasis cases, 3,408 European ancestry primary sclerosing cholangitis cases, 14,513 European ancestry ulcerative colitis cases, 34,213 European ancestry controls	NA	2p23.3	2	24874775	ADCY3	ADCY3			ENSG00000138031			rs13407913-?	rs13407913	0	13407913	intron_variant	0	NR	3E-18	17.522878745280337	(subset analysis)			Illumina [130052]	N	ankylosing spondylitis, psoriasis, ulcerative colitis, Crohn's disease, sclerosing cholangitis	http://www.ebi.ac.uk/efo/EFO_0003898, http://www.ebi.ac.uk/efo/EFO_0000676, http://www.ebi.ac.uk/efo/EFO_0000729, http://www.ebi.ac.uk/efo/EFO_0000384, http://www.ebi.ac.uk/efo/EFO_0004268	GCST005537	Targeted genotyping array [ImmunoChip]
2018-04-26	26974007	Ellinghaus D	2016-03-14	Nat Genet	www.ncbi.nlm.nih.gov/pubmed/26974007	Analysis of five chronic inflammatory diseases identifies 27 new associations and highlights disease-specific patterns at shared loci.	Chronic inflammatory diseases (ankylosing spondylitis, Crohn's disease, psoriasis, primary sclerosing cholangitis, ulcerative colitis) (pleiotropy)	8,726 European ancestry ankylosing spondylitis cases, 19,085 European ancestry Crohn’s disease cases, 6,530 European ancestry psoriasis cases, 3,408 European ancestry primary sclerosing cholangitis cases, 14,513 European ancestry ulcerative colitis cases, 34,213 European ancestry controls	NA	2p23.3	2	25278036	DNMT3A	DNMT3A			ENSG00000119772			rs201014116-?	rs201014116	0	201014116	intron_variant	0	NR	2E-7	6.698970004336019	(subset analysis)			Illumina [130052]	N	ankylosing spondylitis, psoriasis, ulcerative colitis, Crohn's disease, sclerosing cholangitis	http://www.ebi.ac.uk/efo/EFO_0003898, http://www.ebi.ac.uk/efo/EFO_0000676, http://www.ebi.ac.uk/efo/EFO_0000729, http://www.ebi.ac.uk/efo/EFO_0000384, http://www.ebi.ac.uk/efo/EFO_0004268	GCST005537	Targeted genotyping array [ImmunoChip]
2018-04-26	26974007	Ellinghaus D	2016-03-14	Nat Genet	www.ncbi.nlm.nih.gov/pubmed/26974007	Analysis of five chronic inflammatory diseases identifies 27 new associations and highlights disease-specific patterns at shared loci.	Chronic inflammatory diseases (ankylosing spondylitis, Crohn's disease, psoriasis, primary sclerosing cholangitis, ulcerative colitis) (pleiotropy)	8,726 European ancestry ankylosing spondylitis cases, 19,085 European ancestry Crohn’s disease cases, 6,530 European ancestry psoriasis cases, 3,408 European ancestry primary sclerosing cholangitis cases, 14,513 European ancestry ulcerative colitis cases, 34,213 European ancestry controls	NA	1p36.32	1	2559766	TNFRSF14	TNFRSF14			ENSG00000157873			rs2234161-?	rs2234161	0	2234161	non_coding_transcript_exon_variant	0	NR	2E-11	10.698970004336019	(subset analysis)			Illumina [130052]	N	ankylosing spondylitis, psoriasis, ulcerative colitis, Crohn's disease, sclerosing cholangitis	http://www.ebi.ac.uk/efo/EFO_0003898, http://www.ebi.ac.uk/efo/EFO_0000676, http://www.ebi.ac.uk/efo/EFO_0000729, http://www.ebi.ac.uk/efo/EFO_0000384, http://www.ebi.ac.uk/efo/EFO_0004268	GCST005537	Targeted genotyping array [ImmunoChip]
2018-04-26	26974007	Ellinghaus D	2016-03-14	Nat Genet	www.ncbi.nlm.nih.gov/pubmed/26974007	Analysis of five chronic inflammatory diseases identifies 27 new associations and highlights disease-specific patterns at shared loci.	Chronic inflammatory diseases (ankylosing spondylitis, Crohn's disease, psoriasis, primary sclerosing cholangitis, ulcerative colitis) (pleiotropy)	8,726 European ancestry ankylosing spondylitis cases, 19,085 European ancestry Crohn’s disease cases, 6,530 European ancestry psoriasis cases, 3,408 European ancestry primary sclerosing cholangitis cases, 14,513 European ancestry ulcerative colitis cases, 34,213 European ancestry controls	NA	2p23.2	2	28391927	FOSL2	FOSL2-AS1			ENSG00000229951			rs925255-?	rs925255	0	925255	intron_variant	0	NR	8E-18	17.096910013008056	(subset analysis)			Illumina [130052]	N	ankylosing spondylitis, psoriasis, ulcerative colitis, Crohn's disease, sclerosing cholangitis	http://www.ebi.ac.uk/efo/EFO_0003898, http://www.ebi.ac.uk/efo/EFO_0000676, http://www.ebi.ac.uk/efo/EFO_0000729, http://www.ebi.ac.uk/efo/EFO_0000384, http://www.ebi.ac.uk/efo/EFO_0004268	GCST005537	Targeted genotyping array [ImmunoChip]
2018-04-26	26974007	Ellinghaus D	2016-03-14	Nat Genet	www.ncbi.nlm.nih.gov/pubmed/26974007	Analysis of five chronic inflammatory diseases identifies 27 new associations and highlights disease-specific patterns at shared loci.	Chronic inflammatory diseases (ankylosing spondylitis, Crohn's disease, psoriasis, primary sclerosing cholangitis, ulcerative colitis) (pleiotropy)	8,726 European ancestry ankylosing spondylitis cases, 19,085 European ancestry Crohn’s disease cases, 6,530 European ancestry psoriasis cases, 3,408 European ancestry primary sclerosing cholangitis cases, 14,513 European ancestry ulcerative colitis cases, 34,213 European ancestry controls	NA	2p21	2	43550825	THADA	THADA			ENSG00000115970			rs77981966-?	rs77981966	0	77981966	intron_variant	0	NR	2E-16	15.698970004336019	(subset analysis)			Illumina [130052]	N	ankylosing spondylitis, psoriasis, ulcerative colitis, Crohn's disease, sclerosing cholangitis	http://www.ebi.ac.uk/efo/EFO_0003898, http://www.ebi.ac.uk/efo/EFO_0000676, http://www.ebi.ac.uk/efo/EFO_0000729, http://www.ebi.ac.uk/efo/EFO_0000384, http://www.ebi.ac.uk/efo/EFO_0004268	GCST005537	Targeted genotyping array [ImmunoChip]
2018-04-26	26974007	Ellinghaus D	2016-03-14	Nat Genet	www.ncbi.nlm.nih.gov/pubmed/26974007	Analysis of five chronic inflammatory diseases identifies 27 new associations and highlights disease-specific patterns at shared loci.	Chronic inflammatory diseases (ankylosing spondylitis, Crohn's disease, psoriasis, primary sclerosing cholangitis, ulcerative colitis) (pleiotropy)	8,726 European ancestry ankylosing spondylitis cases, 19,085 European ancestry Crohn’s disease cases, 6,530 European ancestry psoriasis cases, 3,408 European ancestry primary sclerosing cholangitis cases, 14,513 European ancestry ulcerative colitis cases, 34,213 European ancestry controls	NA	1p36.13	1	19845367	intergenic	RNF186-AS1 - OTUD3	ENSG00000235434	ENSG00000169914		25865	37028	rs6426833-?	rs6426833	0	6426833	TF_binding_site_variant	1	NR	7E-62	61.15490195998574	(subset analysis)			Illumina [130052]	N	ankylosing spondylitis, psoriasis, ulcerative colitis, Crohn's disease, sclerosing cholangitis	http://www.ebi.ac.uk/efo/EFO_0003898, http://www.ebi.ac.uk/efo/EFO_0000676, http://www.ebi.ac.uk/efo/EFO_0000729, http://www.ebi.ac.uk/efo/EFO_0000384, http://www.ebi.ac.uk/efo/EFO_0004268	GCST005537	Targeted genotyping array [ImmunoChip]
2018-04-26	26974007	Ellinghaus D	2016-03-14	Nat Genet	www.ncbi.nlm.nih.gov/pubmed/26974007	Analysis of five chronic inflammatory diseases identifies 27 new associations and highlights disease-specific patterns at shared loci.	Chronic inflammatory diseases (ankylosing spondylitis, Crohn's disease, psoriasis, primary sclerosing cholangitis, ulcerative colitis) (pleiotropy)	8,726 European ancestry ankylosing spondylitis cases, 19,085 European ancestry Crohn’s disease cases, 6,530 European ancestry psoriasis cases, 3,408 European ancestry primary sclerosing cholangitis cases, 14,513 European ancestry ulcerative colitis cases, 34,213 European ancestry controls	NA	1p36.13	1	19816373	RNF186	RNF186-AS1			ENSG00000235434			rs3806308-?	rs3806308	0	3806308	intron_variant	0	NR	1E-24	24.0	(subset analysis)			Illumina [130052]	N	ankylosing spondylitis, psoriasis, ulcerative colitis, Crohn's disease, sclerosing cholangitis	http://www.ebi.ac.uk/efo/EFO_0003898, http://www.ebi.ac.uk/efo/EFO_0000676, http://www.ebi.ac.uk/efo/EFO_0000729, http://www.ebi.ac.uk/efo/EFO_0000384, http://www.ebi.ac.uk/efo/EFO_0004268	GCST005537	Targeted genotyping array [ImmunoChip]
2018-04-26	26974007	Ellinghaus D	2016-03-14	Nat Genet	www.ncbi.nlm.nih.gov/pubmed/26974007	Analysis of five chronic inflammatory diseases identifies 27 new associations and highlights disease-specific patterns at shared loci.	Chronic inflammatory diseases (ankylosing spondylitis, Crohn's disease, psoriasis, primary sclerosing cholangitis, ulcerative colitis) (pleiotropy)	8,726 European ancestry ankylosing spondylitis cases, 19,085 European ancestry Crohn’s disease cases, 6,530 European ancestry psoriasis cases, 3,408 European ancestry primary sclerosing cholangitis cases, 14,513 European ancestry ulcerative colitis cases, 34,213 European ancestry controls	NA	2p14	2	65459327	AC074391.1	LINC02934			ENSG00000204929			rs11675538-?	rs11675538	0	11675538	intron_variant	0	NR	3E-8	7.522878745280337	(subset analysis)			Illumina [130052]	N	ankylosing spondylitis, psoriasis, ulcerative colitis, Crohn's disease, sclerosing cholangitis	http://www.ebi.ac.uk/efo/EFO_0003898, http://www.ebi.ac.uk/efo/EFO_0000676, http://www.ebi.ac.uk/efo/EFO_0000729, http://www.ebi.ac.uk/efo/EFO_0000384, http://www.ebi.ac.uk/efo/EFO_0004268	GCST005537	Targeted genotyping array [ImmunoChip]
2018-04-26	26974007	Ellinghaus D	2016-03-14	Nat Genet	www.ncbi.nlm.nih.gov/pubmed/26974007	Analysis of five chronic inflammatory diseases identifies 27 new associations and highlights disease-specific patterns at shared loci.	Chronic inflammatory diseases (ankylosing spondylitis, Crohn's disease, psoriasis, primary sclerosing cholangitis, ulcerative colitis) (pleiotropy)	8,726 European ancestry ankylosing spondylitis cases, 19,085 European ancestry Crohn’s disease cases, 6,530 European ancestry psoriasis cases, 3,408 European ancestry primary sclerosing cholangitis cases, 14,513 European ancestry ulcerative colitis cases, 34,213 European ancestry controls	NA	2q11.2	2	102030838	IL1R2	IL1R2 - IL1R1	ENSG00000115590	ENSG00000115594		2294	33706	rs4851529-?	rs4851529	0	4851529	intergenic_variant	1	NR	1E-14	14.0	(subset analysis)			Illumina [130052]	N	ankylosing spondylitis, psoriasis, ulcerative colitis, Crohn's disease, sclerosing cholangitis	http://www.ebi.ac.uk/efo/EFO_0003898, http://www.ebi.ac.uk/efo/EFO_0000676, http://www.ebi.ac.uk/efo/EFO_0000729, http://www.ebi.ac.uk/efo/EFO_0000384, http://www.ebi.ac.uk/efo/EFO_0004268	GCST005537	Targeted genotyping array [ImmunoChip]
2018-04-26	26974007	Ellinghaus D	2016-03-14	Nat Genet	www.ncbi.nlm.nih.gov/pubmed/26974007	Analysis of five chronic inflammatory diseases identifies 27 new associations and highlights disease-specific patterns at shared loci.	Chronic inflammatory diseases (ankylosing spondylitis, Crohn's disease, psoriasis, primary sclerosing cholangitis, ulcerative colitis) (pleiotropy)	8,726 European ancestry ankylosing spondylitis cases, 19,085 European ancestry Crohn’s disease cases, 6,530 European ancestry psoriasis cases, 3,408 European ancestry primary sclerosing cholangitis cases, 14,513 European ancestry ulcerative colitis cases, 34,213 European ancestry controls	NA	2q12.1	2	102358876	IL18R1	IL18R1			ENSG00000115604			rs12987977-?	rs12987977	0	12987977	intron_variant	0	NR	3E-17	16.522878745280337	(subset analysis)			Illumina [130052]	N	ankylosing spondylitis, psoriasis, ulcerative colitis, Crohn's disease, sclerosing cholangitis	http://www.ebi.ac.uk/efo/EFO_0003898, http://www.ebi.ac.uk/efo/EFO_0000676, http://www.ebi.ac.uk/efo/EFO_0000729, http://www.ebi.ac.uk/efo/EFO_0000384, http://www.ebi.ac.uk/efo/EFO_0004268	GCST005537	Targeted genotyping array [ImmunoChip]
2018-04-26	26974007	Ellinghaus D	2016-03-14	Nat Genet	www.ncbi.nlm.nih.gov/pubmed/26974007	Analysis of five chronic inflammatory diseases identifies 27 new associations and highlights disease-specific patterns at shared loci.	Chronic inflammatory diseases (ankylosing spondylitis, Crohn's disease, psoriasis, primary sclerosing cholangitis, ulcerative colitis) (pleiotropy)	8,726 European ancestry ankylosing spondylitis cases, 19,085 European ancestry Crohn’s disease cases, 6,530 European ancestry psoriasis cases, 3,408 European ancestry primary sclerosing cholangitis cases, 14,513 European ancestry ulcerative colitis cases, 34,213 European ancestry controls	NA	2q12.1	2	102154822	IL1R1	IL1R1			ENSG00000115594			rs871656-?	rs871656	0	871656	intron_variant	0	NR	1E-9	9.0	(subset analysis)			Illumina [130052]	N	ankylosing spondylitis, psoriasis, ulcerative colitis, Crohn's disease, sclerosing cholangitis	http://www.ebi.ac.uk/efo/EFO_0003898, http://www.ebi.ac.uk/efo/EFO_0000676, http://www.ebi.ac.uk/efo/EFO_0000729, http://www.ebi.ac.uk/efo/EFO_0000384, http://www.ebi.ac.uk/efo/EFO_0004268	GCST005537	Targeted genotyping array [ImmunoChip]
2018-04-26	26974007	Ellinghaus D	2016-03-14	Nat Genet	www.ncbi.nlm.nih.gov/pubmed/26974007	Analysis of five chronic inflammatory diseases identifies 27 new associations and highlights disease-specific patterns at shared loci.	Chronic inflammatory diseases (ankylosing spondylitis, Crohn's disease, psoriasis, primary sclerosing cholangitis, ulcerative colitis) (pleiotropy)	8,726 European ancestry ankylosing spondylitis cases, 19,085 European ancestry Crohn’s disease cases, 6,530 European ancestry psoriasis cases, 3,408 European ancestry primary sclerosing cholangitis cases, 14,513 European ancestry ulcerative colitis cases, 34,213 European ancestry controls	NA	2q22.3	2	144724260	TEX41	TEX41			ENSG00000226674			rs11691685-?	rs11691685	0	11691685	intron_variant	0	NR	5E-8	7.301029995663981	(subset analysis)			Illumina [130052]	N	ankylosing spondylitis, psoriasis, ulcerative colitis, Crohn's disease, sclerosing cholangitis	http://www.ebi.ac.uk/efo/EFO_0003898, http://www.ebi.ac.uk/efo/EFO_0000676, http://www.ebi.ac.uk/efo/EFO_0000729, http://www.ebi.ac.uk/efo/EFO_0000384, http://www.ebi.ac.uk/efo/EFO_0004268	GCST005537	Targeted genotyping array [ImmunoChip]
2018-04-26	26974007	Ellinghaus D	2016-03-14	Nat Genet	www.ncbi.nlm.nih.gov/pubmed/26974007	Analysis of five chronic inflammatory diseases identifies 27 new associations and highlights disease-specific patterns at shared loci.	Chronic inflammatory diseases (ankylosing spondylitis, Crohn's disease, psoriasis, primary sclerosing cholangitis, ulcerative colitis) (pleiotropy)	8,726 European ancestry ankylosing spondylitis cases, 19,085 European ancestry Crohn’s disease cases, 6,530 European ancestry psoriasis cases, 3,408 European ancestry primary sclerosing cholangitis cases, 14,513 European ancestry ulcerative colitis cases, 34,213 European ancestry controls	NA	2q24.2	2	162254026	FAP	FAP - IFIH1	ENSG00000078098	ENSG00000115267		8875	13048	rs2111485-?	rs2111485	0	2111485	regulatory_region_variant	1	NR	3E-13	12.522878745280337	(subset analysis)			Illumina [130052]	N	ankylosing spondylitis, psoriasis, ulcerative colitis, Crohn's disease, sclerosing cholangitis	http://www.ebi.ac.uk/efo/EFO_0003898, http://www.ebi.ac.uk/efo/EFO_0000676, http://www.ebi.ac.uk/efo/EFO_0000729, http://www.ebi.ac.uk/efo/EFO_0000384, http://www.ebi.ac.uk/efo/EFO_0004268	GCST005537	Targeted genotyping array [ImmunoChip]
2018-04-26	26974007	Ellinghaus D	2016-03-14	Nat Genet	www.ncbi.nlm.nih.gov/pubmed/26974007	Analysis of five chronic inflammatory diseases identifies 27 new associations and highlights disease-specific patterns at shared loci.	Chronic inflammatory diseases (ankylosing spondylitis, Crohn's disease, psoriasis, primary sclerosing cholangitis, ulcerative colitis) (pleiotropy)	8,726 European ancestry ankylosing spondylitis cases, 19,085 European ancestry Crohn’s disease cases, 6,530 European ancestry psoriasis cases, 3,408 European ancestry primary sclerosing cholangitis cases, 14,513 European ancestry ulcerative colitis cases, 34,213 European ancestry controls	NA	1p31.3	1	67237759	IL23R	IL23R			ENSG00000162594			rs183686347-?	rs183686347	0	183686347	intron_variant	0	NR	6E-14	13.221848749616356	(subset analysis)			Illumina [130052]	N	ankylosing spondylitis, psoriasis, ulcerative colitis, Crohn's disease, sclerosing cholangitis	http://www.ebi.ac.uk/efo/EFO_0003898, http://www.ebi.ac.uk/efo/EFO_0000676, http://www.ebi.ac.uk/efo/EFO_0000729, http://www.ebi.ac.uk/efo/EFO_0000384, http://www.ebi.ac.uk/efo/EFO_0004268	GCST005537	Targeted genotyping array [ImmunoChip]
2018-04-26	26974007	Ellinghaus D	2016-03-14	Nat Genet	www.ncbi.nlm.nih.gov/pubmed/26974007	Analysis of five chronic inflammatory diseases identifies 27 new associations and highlights disease-specific patterns at shared loci.	Chronic inflammatory diseases (ankylosing spondylitis, Crohn's disease, psoriasis, primary sclerosing cholangitis, ulcerative colitis) (pleiotropy)	8,726 European ancestry ankylosing spondylitis cases, 19,085 European ancestry Crohn’s disease cases, 6,530 European ancestry psoriasis cases, 3,408 European ancestry primary sclerosing cholangitis cases, 14,513 European ancestry ulcerative colitis cases, 34,213 European ancestry controls	NA	1p13.2	1	113834946	PTPN22	PTPN22			ENSG00000134242			rs2476601-?	rs2476601	0	2476601	missense_variant	0	NR	3E-12	11.522878745280337	(subset analysis)			Illumina [130052]	N	ankylosing spondylitis, psoriasis, ulcerative colitis, Crohn's disease, sclerosing cholangitis	http://www.ebi.ac.uk/efo/EFO_0003898, http://www.ebi.ac.uk/efo/EFO_0000676, http://www.ebi.ac.uk/efo/EFO_0000729, http://www.ebi.ac.uk/efo/EFO_0000384, http://www.ebi.ac.uk/efo/EFO_0004268	GCST005537	Targeted genotyping array [ImmunoChip]
2018-04-26	26974007	Ellinghaus D	2016-03-14	Nat Genet	www.ncbi.nlm.nih.gov/pubmed/26974007	Analysis of five chronic inflammatory diseases identifies 27 new associations and highlights disease-specific patterns at shared loci.	Chronic inflammatory diseases (ankylosing spondylitis, Crohn's disease, psoriasis, primary sclerosing cholangitis, ulcerative colitis) (pleiotropy)	8,726 European ancestry ankylosing spondylitis cases, 19,085 European ancestry Crohn’s disease cases, 6,530 European ancestry psoriasis cases, 3,408 European ancestry primary sclerosing cholangitis cases, 14,513 European ancestry ulcerative colitis cases, 34,213 European ancestry controls	NA	1p13.2	1	113943285	HIPK1	HIPK1			ENSG00000163349			rs114202211-?	rs114202211	0	114202211	intron_variant	0	NR	5E-8	7.301029995663981	(subset analysis)			Illumina [130052]	N	ankylosing spondylitis, psoriasis, ulcerative colitis, Crohn's disease, sclerosing cholangitis	http://www.ebi.ac.uk/efo/EFO_0003898, http://www.ebi.ac.uk/efo/EFO_0000676, http://www.ebi.ac.uk/efo/EFO_0000729, http://www.ebi.ac.uk/efo/EFO_0000384, http://www.ebi.ac.uk/efo/EFO_0004268	GCST005537	Targeted genotyping array [ImmunoChip]
2018-04-26	26974007	Ellinghaus D	2016-03-14	Nat Genet	www.ncbi.nlm.nih.gov/pubmed/26974007	Analysis of five chronic inflammatory diseases identifies 27 new associations and highlights disease-specific patterns at shared loci.	Chronic inflammatory diseases (ankylosing spondylitis, Crohn's disease, psoriasis, primary sclerosing cholangitis, ulcerative colitis) (pleiotropy)	8,726 European ancestry ankylosing spondylitis cases, 19,085 European ancestry Crohn’s disease cases, 6,530 European ancestry psoriasis cases, 3,408 European ancestry primary sclerosing cholangitis cases, 14,513 European ancestry ulcerative colitis cases, 34,213 European ancestry controls	NA	1q21.3	1	151829204	RORC	RORC			ENSG00000143365			rs4845604-?	rs4845604	0	4845604	intron_variant	0	NR	2E-16	15.698970004336019	(subset analysis)			Illumina [130052]	N	ankylosing spondylitis, psoriasis, ulcerative colitis, Crohn's disease, sclerosing cholangitis	http://www.ebi.ac.uk/efo/EFO_0003898, http://www.ebi.ac.uk/efo/EFO_0000676, http://www.ebi.ac.uk/efo/EFO_0000729, http://www.ebi.ac.uk/efo/EFO_0000384, http://www.ebi.ac.uk/efo/EFO_0004268	GCST005537	Targeted genotyping array [ImmunoChip]
2018-04-26	26974007	Ellinghaus D	2016-03-14	Nat Genet	www.ncbi.nlm.nih.gov/pubmed/26974007	Analysis of five chronic inflammatory diseases identifies 27 new associations and highlights disease-specific patterns at shared loci.	Chronic inflammatory diseases (ankylosing spondylitis, Crohn's disease, psoriasis, primary sclerosing cholangitis, ulcerative colitis) (pleiotropy)	8,726 European ancestry ankylosing spondylitis cases, 19,085 European ancestry Crohn’s disease cases, 6,530 European ancestry psoriasis cases, 3,408 European ancestry primary sclerosing cholangitis cases, 14,513 European ancestry ulcerative colitis cases, 34,213 European ancestry controls	NA	1q21.3	1	152618187	LCE3B	LCE3B - LCE3A	ENSG00000187238	ENSG00000185962		4089	4647	rs6693105-?	rs6693105	0	6693105	intergenic_variant	1	NR	4E-24	23.397940008672037	(subset analysis)			Illumina [130052]	N	ankylosing spondylitis, psoriasis, ulcerative colitis, Crohn's disease, sclerosing cholangitis	http://www.ebi.ac.uk/efo/EFO_0003898, http://www.ebi.ac.uk/efo/EFO_0000676, http://www.ebi.ac.uk/efo/EFO_0000729, http://www.ebi.ac.uk/efo/EFO_0000384, http://www.ebi.ac.uk/efo/EFO_0004268	GCST005537	Targeted genotyping array [ImmunoChip]
2018-04-26	26974007	Ellinghaus D	2016-03-14	Nat Genet	www.ncbi.nlm.nih.gov/pubmed/26974007	Analysis of five chronic inflammatory diseases identifies 27 new associations and highlights disease-specific patterns at shared loci.	Chronic inflammatory diseases (ankylosing spondylitis, Crohn's disease, psoriasis, primary sclerosing cholangitis, ulcerative colitis) (pleiotropy)	8,726 European ancestry ankylosing spondylitis cases, 19,085 European ancestry Crohn’s disease cases, 6,530 European ancestry psoriasis cases, 3,408 European ancestry primary sclerosing cholangitis cases, 14,513 European ancestry ulcerative colitis cases, 34,213 European ancestry controls	NA	1q21.3	1	154453788	IL6R	IL6R			ENSG00000160712			rs4129267-?	rs4129267	0	4129267	intron_variant	0	NR	9E-18	17.045757490560675	(subset analysis)			Illumina [130052]	N	ankylosing spondylitis, psoriasis, ulcerative colitis, Crohn's disease, sclerosing cholangitis	http://www.ebi.ac.uk/efo/EFO_0003898, http://www.ebi.ac.uk/efo/EFO_0000676, http://www.ebi.ac.uk/efo/EFO_0000729, http://www.ebi.ac.uk/efo/EFO_0000384, http://www.ebi.ac.uk/efo/EFO_0004268	GCST005537	Targeted genotyping array [ImmunoChip]
2018-04-26	26974007	Ellinghaus D	2016-03-14	Nat Genet	www.ncbi.nlm.nih.gov/pubmed/26974007	Analysis of five chronic inflammatory diseases identifies 27 new associations and highlights disease-specific patterns at shared loci.	Chronic inflammatory diseases (ankylosing spondylitis, Crohn's disease, psoriasis, primary sclerosing cholangitis, ulcerative colitis) (pleiotropy)	8,726 European ancestry ankylosing spondylitis cases, 19,085 European ancestry Crohn’s disease cases, 6,530 European ancestry psoriasis cases, 3,408 European ancestry primary sclerosing cholangitis cases, 14,513 European ancestry ulcerative colitis cases, 34,213 European ancestry controls	NA	1q22	1	155157915	HMGN2P18	HMGN2P18 - KRTCAP2	ENSG00000223452	ENSG00000163463		9102	11493	rs4971079-?	rs4971079	0	4971079	intergenic_variant	1	NR	3E-10	9.522878745280337	(subset analysis)			Illumina [130052]	N	ankylosing spondylitis, psoriasis, ulcerative colitis, Crohn's disease, sclerosing cholangitis	http://www.ebi.ac.uk/efo/EFO_0003898, http://www.ebi.ac.uk/efo/EFO_0000676, http://www.ebi.ac.uk/efo/EFO_0000729, http://www.ebi.ac.uk/efo/EFO_0000384, http://www.ebi.ac.uk/efo/EFO_0004268	GCST005537	Targeted genotyping array [ImmunoChip]
2018-04-26	26974007	Ellinghaus D	2016-03-14	Nat Genet	www.ncbi.nlm.nih.gov/pubmed/26974007	Analysis of five chronic inflammatory diseases identifies 27 new associations and highlights disease-specific patterns at shared loci.	Chronic inflammatory diseases (ankylosing spondylitis, Crohn's disease, psoriasis, primary sclerosing cholangitis, ulcerative colitis) (pleiotropy)	8,726 European ancestry ankylosing spondylitis cases, 19,085 European ancestry Crohn’s disease cases, 6,530 European ancestry psoriasis cases, 3,408 European ancestry primary sclerosing cholangitis cases, 14,513 European ancestry ulcerative colitis cases, 34,213 European ancestry controls	NA	1q22	1	155224224	GBAP1	GBAP1, GBAP1			ENSG00000160766, ENSG00000291137			rs78973538-?	rs78973538	0	78973538	intron_variant	0	NR	3E-8	7.522878745280337	(subset analysis)			Illumina [130052]	N	ankylosing spondylitis, psoriasis, ulcerative colitis, Crohn's disease, sclerosing cholangitis	http://www.ebi.ac.uk/efo/EFO_0003898, http://www.ebi.ac.uk/efo/EFO_0000676, http://www.ebi.ac.uk/efo/EFO_0000729, http://www.ebi.ac.uk/efo/EFO_0000384, http://www.ebi.ac.uk/efo/EFO_0004268	GCST005537	Targeted genotyping array [ImmunoChip]
2018-04-26	26974007	Ellinghaus D	2016-03-14	Nat Genet	www.ncbi.nlm.nih.gov/pubmed/26974007	Analysis of five chronic inflammatory diseases identifies 27 new associations and highlights disease-specific patterns at shared loci.	Chronic inflammatory diseases (ankylosing spondylitis, Crohn's disease, psoriasis, primary sclerosing cholangitis, ulcerative colitis) (pleiotropy)	8,726 European ancestry ankylosing spondylitis cases, 19,085 European ancestry Crohn’s disease cases, 6,530 European ancestry psoriasis cases, 3,408 European ancestry primary sclerosing cholangitis cases, 14,513 European ancestry ulcerative colitis cases, 34,213 European ancestry controls	NA	1q23.3	1	160876494	ITLN1	CD244 - ITLN1	ENSG00000122223	ENSG00000179914		13607	46	rs1333062-?	rs1333062	0	1333062	regulatory_region_variant	1	NR	2E-11	10.698970004336019	(subset analysis)			Illumina [130052]	N	ankylosing spondylitis, psoriasis, ulcerative colitis, Crohn's disease, sclerosing cholangitis	http://www.ebi.ac.uk/efo/EFO_0003898, http://www.ebi.ac.uk/efo/EFO_0000676, http://www.ebi.ac.uk/efo/EFO_0000729, http://www.ebi.ac.uk/efo/EFO_0000384, http://www.ebi.ac.uk/efo/EFO_0004268	GCST005537	Targeted genotyping array [ImmunoChip]
2018-04-26	26974007	Ellinghaus D	2016-03-14	Nat Genet	www.ncbi.nlm.nih.gov/pubmed/26974007	Analysis of five chronic inflammatory diseases identifies 27 new associations and highlights disease-specific patterns at shared loci.	Chronic inflammatory diseases (ankylosing spondylitis, Crohn's disease, psoriasis, primary sclerosing cholangitis, ulcerative colitis) (pleiotropy)	8,726 European ancestry ankylosing spondylitis cases, 19,085 European ancestry Crohn’s disease cases, 6,530 European ancestry psoriasis cases, 3,408 European ancestry primary sclerosing cholangitis cases, 14,513 European ancestry ulcerative colitis cases, 34,213 European ancestry controls	NA	1q23.3	1	161502999	FCGR2A	RNU6-481P - FCGR2A	ENSG00000206921	ENSG00000143226		101604	2431	rs10800314-?	rs10800314	0	10800314	intergenic_variant	1	NR	1E-32	32.0	(subset analysis)			Illumina [130052]	N	ankylosing spondylitis, psoriasis, ulcerative colitis, Crohn's disease, sclerosing cholangitis	http://www.ebi.ac.uk/efo/EFO_0003898, http://www.ebi.ac.uk/efo/EFO_0000676, http://www.ebi.ac.uk/efo/EFO_0000729, http://www.ebi.ac.uk/efo/EFO_0000384, http://www.ebi.ac.uk/efo/EFO_0004268	GCST005537	Targeted genotyping array [ImmunoChip]
2018-04-26	26974007	Ellinghaus D	2016-03-14	Nat Genet	www.ncbi.nlm.nih.gov/pubmed/26974007	Analysis of five chronic inflammatory diseases identifies 27 new associations and highlights disease-specific patterns at shared loci.	Chronic inflammatory diseases (ankylosing spondylitis, Crohn's disease, psoriasis, primary sclerosing cholangitis, ulcerative colitis) (pleiotropy)	8,726 European ancestry ankylosing spondylitis cases, 19,085 European ancestry Crohn’s disease cases, 6,530 European ancestry psoriasis cases, 3,408 European ancestry primary sclerosing cholangitis cases, 14,513 European ancestry ulcerative colitis cases, 34,213 European ancestry controls	NA	1q23.3	1	161504083	FCGR2A	RNU6-481P - FCGR2A	ENSG00000206921	ENSG00000143226		102688	1347	rs61802846-?	rs61802846	0	61802846	intergenic_variant	1	NR	1E-9	9.0	(subset analysis)			Illumina [130052]	N	ankylosing spondylitis, psoriasis, ulcerative colitis, Crohn's disease, sclerosing cholangitis	http://www.ebi.ac.uk/efo/EFO_0003898, http://www.ebi.ac.uk/efo/EFO_0000676, http://www.ebi.ac.uk/efo/EFO_0000729, http://www.ebi.ac.uk/efo/EFO_0000384, http://www.ebi.ac.uk/efo/EFO_0004268	GCST005537	Targeted genotyping array [ImmunoChip]
2018-04-26	26974007	Ellinghaus D	2016-03-14	Nat Genet	www.ncbi.nlm.nih.gov/pubmed/26974007	Analysis of five chronic inflammatory diseases identifies 27 new associations and highlights disease-specific patterns at shared loci.	Chronic inflammatory diseases (ankylosing spondylitis, Crohn's disease, psoriasis, primary sclerosing cholangitis, ulcerative colitis) (pleiotropy)	8,726 European ancestry ankylosing spondylitis cases, 19,085 European ancestry Crohn’s disease cases, 6,530 European ancestry psoriasis cases, 3,408 European ancestry primary sclerosing cholangitis cases, 14,513 European ancestry ulcerative colitis cases, 34,213 European ancestry controls	NA	1q23.3	1	161533059	HSPA6	HSPA6 - RPS23P10	ENSG00000173110	ENSG00000224203		6165	3512	rs79568124-?	rs79568124	0	79568124	intron_variant	1	NR	8E-7	6.096910013008056	(subset analysis)			Illumina [130052]	N	ankylosing spondylitis, psoriasis, ulcerative colitis, Crohn's disease, sclerosing cholangitis	http://www.ebi.ac.uk/efo/EFO_0003898, http://www.ebi.ac.uk/efo/EFO_0000676, http://www.ebi.ac.uk/efo/EFO_0000729, http://www.ebi.ac.uk/efo/EFO_0000384, http://www.ebi.ac.uk/efo/EFO_0004268	GCST005537	Targeted genotyping array [ImmunoChip]
2018-04-26	26974007	Ellinghaus D	2016-03-14	Nat Genet	www.ncbi.nlm.nih.gov/pubmed/26974007	Analysis of five chronic inflammatory diseases identifies 27 new associations and highlights disease-specific patterns at shared loci.	Chronic inflammatory diseases (ankylosing spondylitis, Crohn's disease, psoriasis, primary sclerosing cholangitis, ulcerative colitis) (pleiotropy)	8,726 European ancestry ankylosing spondylitis cases, 19,085 European ancestry Crohn’s disease cases, 6,530 European ancestry psoriasis cases, 3,408 European ancestry primary sclerosing cholangitis cases, 14,513 European ancestry ulcerative colitis cases, 34,213 European ancestry controls	NA	1q24.3	1	172875212	RP1-15D23.2	SLC25A38P1 - AIMP1P2	ENSG00000229785	ENSG00000227177		125710	10735	rs6425143-?	rs6425143	0	6425143	intron_variant	1	NR	1E-17	17.0	(subset analysis)			Illumina [130052]	N	ankylosing spondylitis, psoriasis, ulcerative colitis, Crohn's disease, sclerosing cholangitis	http://www.ebi.ac.uk/efo/EFO_0003898, http://www.ebi.ac.uk/efo/EFO_0000676, http://www.ebi.ac.uk/efo/EFO_0000729, http://www.ebi.ac.uk/efo/EFO_0000384, http://www.ebi.ac.uk/efo/EFO_0004268	GCST005537	Targeted genotyping array [ImmunoChip]
2018-04-26	26974007	Ellinghaus D	2016-03-14	Nat Genet	www.ncbi.nlm.nih.gov/pubmed/26974007	Analysis of five chronic inflammatory diseases identifies 27 new associations and highlights disease-specific patterns at shared loci.	Chronic inflammatory diseases (ankylosing spondylitis, Crohn's disease, psoriasis, primary sclerosing cholangitis, ulcerative colitis) (pleiotropy)	8,726 European ancestry ankylosing spondylitis cases, 19,085 European ancestry Crohn’s disease cases, 6,530 European ancestry psoriasis cases, 3,408 European ancestry primary sclerosing cholangitis cases, 14,513 European ancestry ulcerative colitis cases, 34,213 European ancestry controls	NA	5p13.1	5	40396323	intergenic	RNU1-150P - TTC33	ENSG00000199361	ENSG00000113638		126604	116010	rs11749040-?	rs11749040	0	11749040	regulatory_region_variant	1	NR	7E-28	27.154901959985743	(subset analysis)			Illumina [130052]	N	ankylosing spondylitis, psoriasis, ulcerative colitis, Crohn's disease, sclerosing cholangitis	http://www.ebi.ac.uk/efo/EFO_0003898, http://www.ebi.ac.uk/efo/EFO_0000676, http://www.ebi.ac.uk/efo/EFO_0000729, http://www.ebi.ac.uk/efo/EFO_0000384, http://www.ebi.ac.uk/efo/EFO_0004268	GCST005537	Targeted genotyping array [ImmunoChip]
2018-04-26	26974007	Ellinghaus D	2016-03-14	Nat Genet	www.ncbi.nlm.nih.gov/pubmed/26974007	Analysis of five chronic inflammatory diseases identifies 27 new associations and highlights disease-specific patterns at shared loci.	Chronic inflammatory diseases (ankylosing spondylitis, Crohn's disease, psoriasis, primary sclerosing cholangitis, ulcerative colitis) (pleiotropy)	8,726 European ancestry ankylosing spondylitis cases, 19,085 European ancestry Crohn’s disease cases, 6,530 European ancestry psoriasis cases, 3,408 European ancestry primary sclerosing cholangitis cases, 14,513 European ancestry ulcerative colitis cases, 34,213 European ancestry controls	NA	5p13.1	5	40496321	intergenic	RNU1-150P - TTC33	ENSG00000199361	ENSG00000113638		226602	16012	rs9687958-?	rs9687958	0	9687958	intron_variant	1	NR	3E-16	15.522878745280337	(subset analysis)			Illumina [130052]	N	ankylosing spondylitis, psoriasis, ulcerative colitis, Crohn's disease, sclerosing cholangitis	http://www.ebi.ac.uk/efo/EFO_0003898, http://www.ebi.ac.uk/efo/EFO_0000676, http://www.ebi.ac.uk/efo/EFO_0000729, http://www.ebi.ac.uk/efo/EFO_0000384, http://www.ebi.ac.uk/efo/EFO_0004268	GCST005537	Targeted genotyping array [ImmunoChip]
2018-04-26	26974007	Ellinghaus D	2016-03-14	Nat Genet	www.ncbi.nlm.nih.gov/pubmed/26974007	Analysis of five chronic inflammatory diseases identifies 27 new associations and highlights disease-specific patterns at shared loci.	Chronic inflammatory diseases (ankylosing spondylitis, Crohn's disease, psoriasis, primary sclerosing cholangitis, ulcerative colitis) (pleiotropy)	8,726 European ancestry ankylosing spondylitis cases, 19,085 European ancestry Crohn’s disease cases, 6,530 European ancestry psoriasis cases, 3,408 European ancestry primary sclerosing cholangitis cases, 14,513 European ancestry ulcerative colitis cases, 34,213 European ancestry controls	NA	5p13.1	5	40201698	intergenic	KRT18P56 - LINC00604	ENSG00000249668	ENSG00000250585		134498	38469	rs353339-?	rs353339	0	353339	regulatory_region_variant	1	NR	5E-13	12.301029995663981	(subset analysis)			Illumina [130052]	N	ankylosing spondylitis, psoriasis, ulcerative colitis, Crohn's disease, sclerosing cholangitis	http://www.ebi.ac.uk/efo/EFO_0003898, http://www.ebi.ac.uk/efo/EFO_0000676, http://www.ebi.ac.uk/efo/EFO_0000729, http://www.ebi.ac.uk/efo/EFO_0000384, http://www.ebi.ac.uk/efo/EFO_0004268	GCST005537	Targeted genotyping array [ImmunoChip]
2018-04-26	26974007	Ellinghaus D	2016-03-14	Nat Genet	www.ncbi.nlm.nih.gov/pubmed/26974007	Analysis of five chronic inflammatory diseases identifies 27 new associations and highlights disease-specific patterns at shared loci.	Chronic inflammatory diseases (ankylosing spondylitis, Crohn's disease, psoriasis, primary sclerosing cholangitis, ulcerative colitis) (pleiotropy)	8,726 European ancestry ankylosing spondylitis cases, 19,085 European ancestry Crohn’s disease cases, 6,530 European ancestry psoriasis cases, 3,408 European ancestry primary sclerosing cholangitis cases, 14,513 European ancestry ulcerative colitis cases, 34,213 European ancestry controls	NA	5q11.2	5	56144903	ANKRD55	ANKRD55			ENSG00000164512			rs71624119-?	rs71624119	0	71624119	intron_variant	0	NR	2E-8	7.698970004336019	(subset analysis)			Illumina [130052]	N	ankylosing spondylitis, psoriasis, ulcerative colitis, Crohn's disease, sclerosing cholangitis	http://www.ebi.ac.uk/efo/EFO_0003898, http://www.ebi.ac.uk/efo/EFO_0000676, http://www.ebi.ac.uk/efo/EFO_0000729, http://www.ebi.ac.uk/efo/EFO_0000384, http://www.ebi.ac.uk/efo/EFO_0004268	GCST005537	Targeted genotyping array [ImmunoChip]
2018-04-26	26974007	Ellinghaus D	2016-03-14	Nat Genet	www.ncbi.nlm.nih.gov/pubmed/26974007	Analysis of five chronic inflammatory diseases identifies 27 new associations and highlights disease-specific patterns at shared loci.	Chronic inflammatory diseases (ankylosing spondylitis, Crohn's disease, psoriasis, primary sclerosing cholangitis, ulcerative colitis) (pleiotropy)	8,726 European ancestry ankylosing spondylitis cases, 19,085 European ancestry Crohn’s disease cases, 6,530 European ancestry psoriasis cases, 3,408 European ancestry primary sclerosing cholangitis cases, 14,513 European ancestry ulcerative colitis cases, 34,213 European ancestry controls	NA	5q13.2	5	72398072	intergenic	PTCD2 - YBX1P5	ENSG00000049883	ENSG00000251108		29677	19417	rs4703855-?	rs4703855	0	4703855	regulatory_region_variant	1	NR	3E-8	7.522878745280337	(subset analysis)			Illumina [130052]	N	ankylosing spondylitis, psoriasis, ulcerative colitis, Crohn's disease, sclerosing cholangitis	http://www.ebi.ac.uk/efo/EFO_0003898, http://www.ebi.ac.uk/efo/EFO_0000676, http://www.ebi.ac.uk/efo/EFO_0000729, http://www.ebi.ac.uk/efo/EFO_0000384, http://www.ebi.ac.uk/efo/EFO_0004268	GCST005537	Targeted genotyping array [ImmunoChip]
2018-04-26	26974007	Ellinghaus D	2016-03-14	Nat Genet	www.ncbi.nlm.nih.gov/pubmed/26974007	Analysis of five chronic inflammatory diseases identifies 27 new associations and highlights disease-specific patterns at shared loci.	Chronic inflammatory diseases (ankylosing spondylitis, Crohn's disease, psoriasis, primary sclerosing cholangitis, ulcerative colitis) (pleiotropy)	8,726 European ancestry ankylosing spondylitis cases, 19,085 European ancestry Crohn’s disease cases, 6,530 European ancestry psoriasis cases, 3,408 European ancestry primary sclerosing cholangitis cases, 14,513 European ancestry ulcerative colitis cases, 34,213 European ancestry controls	NA	5q13.2	5	73244023	RP11-60A8.1	TMEM174 - LINC02230	ENSG00000164325	ENSG00000251543		68880	93883	rs34804116-?	rs34804116	0	34804116	intron_variant	1	NR	3E-10	9.522878745280337	(subset analysis)			Illumina [130052]	N	ankylosing spondylitis, psoriasis, ulcerative colitis, Crohn's disease, sclerosing cholangitis	http://www.ebi.ac.uk/efo/EFO_0003898, http://www.ebi.ac.uk/efo/EFO_0000676, http://www.ebi.ac.uk/efo/EFO_0000729, http://www.ebi.ac.uk/efo/EFO_0000384, http://www.ebi.ac.uk/efo/EFO_0004268	GCST005537	Targeted genotyping array [ImmunoChip]
2018-04-26	26974007	Ellinghaus D	2016-03-14	Nat Genet	www.ncbi.nlm.nih.gov/pubmed/26974007	Analysis of five chronic inflammatory diseases identifies 27 new associations and highlights disease-specific patterns at shared loci.	Chronic inflammatory diseases (ankylosing spondylitis, Crohn's disease, psoriasis, primary sclerosing cholangitis, ulcerative colitis) (pleiotropy)	8,726 European ancestry ankylosing spondylitis cases, 19,085 European ancestry Crohn’s disease cases, 6,530 European ancestry psoriasis cases, 3,408 European ancestry primary sclerosing cholangitis cases, 14,513 European ancestry ulcerative colitis cases, 34,213 European ancestry controls	NA	5q15	5	96786011	ERAP1	ERAP1			ENSG00000164307			rs469758-?	rs469758	0	469758	intron_variant	0	NR	6E-54	53.221848749616356	(subset analysis)			Illumina [130052]	N	ankylosing spondylitis, psoriasis, ulcerative colitis, Crohn's disease, sclerosing cholangitis	http://www.ebi.ac.uk/efo/EFO_0003898, http://www.ebi.ac.uk/efo/EFO_0000676, http://www.ebi.ac.uk/efo/EFO_0000729, http://www.ebi.ac.uk/efo/EFO_0000384, http://www.ebi.ac.uk/efo/EFO_0004268	GCST005537	Targeted genotyping array [ImmunoChip]
2018-04-26	26974007	Ellinghaus D	2016-03-14	Nat Genet	www.ncbi.nlm.nih.gov/pubmed/26974007	Analysis of five chronic inflammatory diseases identifies 27 new associations and highlights disease-specific patterns at shared loci.	Chronic inflammatory diseases (ankylosing spondylitis, Crohn's disease, psoriasis, primary sclerosing cholangitis, ulcerative colitis) (pleiotropy)	8,726 European ancestry ankylosing spondylitis cases, 19,085 European ancestry Crohn’s disease cases, 6,530 European ancestry psoriasis cases, 3,408 European ancestry primary sclerosing cholangitis cases, 14,513 European ancestry ulcerative colitis cases, 34,213 European ancestry controls	NA	5q15	5	96916885	ERAP2	ERAP2			ENSG00000164308			rs2910686-?	rs2910686	0	2910686	intron_variant	0	NR	2E-21	20.69897000433602	(subset analysis)			Illumina [130052]	N	ankylosing spondylitis, psoriasis, ulcerative colitis, Crohn's disease, sclerosing cholangitis	http://www.ebi.ac.uk/efo/EFO_0003898, http://www.ebi.ac.uk/efo/EFO_0000676, http://www.ebi.ac.uk/efo/EFO_0000729, http://www.ebi.ac.uk/efo/EFO_0000384, http://www.ebi.ac.uk/efo/EFO_0004268	GCST005537	Targeted genotyping array [ImmunoChip]
2018-04-26	26974007	Ellinghaus D	2016-03-14	Nat Genet	www.ncbi.nlm.nih.gov/pubmed/26974007	Analysis of five chronic inflammatory diseases identifies 27 new associations and highlights disease-specific patterns at shared loci.	Chronic inflammatory diseases (ankylosing spondylitis, Crohn's disease, psoriasis, primary sclerosing cholangitis, ulcerative colitis) (pleiotropy)	8,726 European ancestry ankylosing spondylitis cases, 19,085 European ancestry Crohn’s disease cases, 6,530 European ancestry psoriasis cases, 3,408 European ancestry primary sclerosing cholangitis cases, 14,513 European ancestry ulcerative colitis cases, 34,213 European ancestry controls	NA	5q15	5	96839226	CTD-2260A17.2	ERAP1 - ERAP2	ENSG00000164307	ENSG00000164308		31126	36760	rs2549803-?	rs2549803	0	2549803	intron_variant	1	NR	4E-12	11.397940008672037	(subset analysis)			Illumina [130052]	N	ankylosing spondylitis, psoriasis, ulcerative colitis, Crohn's disease, sclerosing cholangitis	http://www.ebi.ac.uk/efo/EFO_0003898, http://www.ebi.ac.uk/efo/EFO_0000676, http://www.ebi.ac.uk/efo/EFO_0000729, http://www.ebi.ac.uk/efo/EFO_0000384, http://www.ebi.ac.uk/efo/EFO_0004268	GCST005537	Targeted genotyping array [ImmunoChip]
2018-04-26	26974007	Ellinghaus D	2016-03-14	Nat Genet	www.ncbi.nlm.nih.gov/pubmed/26974007	Analysis of five chronic inflammatory diseases identifies 27 new associations and highlights disease-specific patterns at shared loci.	Chronic inflammatory diseases (ankylosing spondylitis, Crohn's disease, psoriasis, primary sclerosing cholangitis, ulcerative colitis) (pleiotropy)	8,726 European ancestry ankylosing spondylitis cases, 19,085 European ancestry Crohn’s disease cases, 6,530 European ancestry psoriasis cases, 3,408 European ancestry primary sclerosing cholangitis cases, 14,513 European ancestry ulcerative colitis cases, 34,213 European ancestry controls	NA	5q31.1	5	132442760	C5orf56	IRF1, IRF1-AS1			ENSG00000125347, ENSG00000197536			rs17622378-?	rs17622378	0	17622378	intron_variant	0	NR	2E-55	54.69897000433602	(subset analysis)			Illumina [130052]	N	ankylosing spondylitis, psoriasis, ulcerative colitis, Crohn's disease, sclerosing cholangitis	http://www.ebi.ac.uk/efo/EFO_0003898, http://www.ebi.ac.uk/efo/EFO_0000676, http://www.ebi.ac.uk/efo/EFO_0000729, http://www.ebi.ac.uk/efo/EFO_0000384, http://www.ebi.ac.uk/efo/EFO_0004268	GCST005537	Targeted genotyping array [ImmunoChip]
2018-04-26	26974007	Ellinghaus D	2016-03-14	Nat Genet	www.ncbi.nlm.nih.gov/pubmed/26974007	Analysis of five chronic inflammatory diseases identifies 27 new associations and highlights disease-specific patterns at shared loci.	Chronic inflammatory diseases (ankylosing spondylitis, Crohn's disease, psoriasis, primary sclerosing cholangitis, ulcerative colitis) (pleiotropy)	8,726 European ancestry ankylosing spondylitis cases, 19,085 European ancestry Crohn’s disease cases, 6,530 European ancestry psoriasis cases, 3,408 European ancestry primary sclerosing cholangitis cases, 14,513 European ancestry ulcerative colitis cases, 34,213 European ancestry controls	NA	5q31.1	5	132467845	C5orf56	IRF1-AS1, IRF1			ENSG00000197536, ENSG00000125347			rs17622517-?	rs17622517	0	17622517	intron_variant	0	NR	1E-7	7.0	(subset analysis)			Illumina [130052]	N	ankylosing spondylitis, psoriasis, ulcerative colitis, Crohn's disease, sclerosing cholangitis	http://www.ebi.ac.uk/efo/EFO_0003898, http://www.ebi.ac.uk/efo/EFO_0000676, http://www.ebi.ac.uk/efo/EFO_0000729, http://www.ebi.ac.uk/efo/EFO_0000384, http://www.ebi.ac.uk/efo/EFO_0004268	GCST005537	Targeted genotyping array [ImmunoChip]
2018-04-26	26974007	Ellinghaus D	2016-03-14	Nat Genet	www.ncbi.nlm.nih.gov/pubmed/26974007	Analysis of five chronic inflammatory diseases identifies 27 new associations and highlights disease-specific patterns at shared loci.	Chronic inflammatory diseases (ankylosing spondylitis, Crohn's disease, psoriasis, primary sclerosing cholangitis, ulcerative colitis) (pleiotropy)	8,726 European ancestry ankylosing spondylitis cases, 19,085 European ancestry Crohn’s disease cases, 6,530 European ancestry psoriasis cases, 3,408 European ancestry primary sclerosing cholangitis cases, 14,513 European ancestry ulcerative colitis cases, 34,213 European ancestry controls	NA	5q31.1	5	132421409	C5orf56	IRF1-AS1, LINC02863			ENSG00000197536, ENSG00000238160			rs1004234-?	rs1004234	0	1004234	intron_variant	0	NR	4E-7	6.3979400086720375	(subset analysis)			Illumina [130052]	N	ankylosing spondylitis, psoriasis, ulcerative colitis, Crohn's disease, sclerosing cholangitis	http://www.ebi.ac.uk/efo/EFO_0003898, http://www.ebi.ac.uk/efo/EFO_0000676, http://www.ebi.ac.uk/efo/EFO_0000729, http://www.ebi.ac.uk/efo/EFO_0000384, http://www.ebi.ac.uk/efo/EFO_0004268	GCST005537	Targeted genotyping array [ImmunoChip]
2018-04-26	26974007	Ellinghaus D	2016-03-14	Nat Genet	www.ncbi.nlm.nih.gov/pubmed/26974007	Analysis of five chronic inflammatory diseases identifies 27 new associations and highlights disease-specific patterns at shared loci.	Chronic inflammatory diseases (ankylosing spondylitis, Crohn's disease, psoriasis, primary sclerosing cholangitis, ulcerative colitis) (pleiotropy)	8,726 European ancestry ankylosing spondylitis cases, 19,085 European ancestry Crohn’s disease cases, 6,530 European ancestry psoriasis cases, 3,408 European ancestry primary sclerosing cholangitis cases, 14,513 European ancestry ulcerative colitis cases, 34,213 European ancestry controls	NA	5q31.3	5	142133639	NDFIP1	NDFIP1			ENSG00000131507			rs6863411-?	rs6863411	0	6863411	intron_variant	0	NR	2E-9	8.698970004336019	(subset analysis)			Illumina [130052]	N	ankylosing spondylitis, psoriasis, ulcerative colitis, Crohn's disease, sclerosing cholangitis	http://www.ebi.ac.uk/efo/EFO_0003898, http://www.ebi.ac.uk/efo/EFO_0000676, http://www.ebi.ac.uk/efo/EFO_0000729, http://www.ebi.ac.uk/efo/EFO_0000384, http://www.ebi.ac.uk/efo/EFO_0004268	GCST005537	Targeted genotyping array [ImmunoChip]
2018-04-26	26974007	Ellinghaus D	2016-03-14	Nat Genet	www.ncbi.nlm.nih.gov/pubmed/26974007	Analysis of five chronic inflammatory diseases identifies 27 new associations and highlights disease-specific patterns at shared loci.	Chronic inflammatory diseases (ankylosing spondylitis, Crohn's disease, psoriasis, primary sclerosing cholangitis, ulcerative colitis) (pleiotropy)	8,726 European ancestry ankylosing spondylitis cases, 19,085 European ancestry Crohn’s disease cases, 6,530 European ancestry psoriasis cases, 3,408 European ancestry primary sclerosing cholangitis cases, 14,513 European ancestry ulcerative colitis cases, 34,213 European ancestry controls	NA	5q33.1	5	150849504	IRGM	IRGM			ENSG00000237693			rs11749391-?	rs11749391	0	11749391	intron_variant	0	NR	2E-42	41.69897000433602	(subset analysis)			Illumina [130052]	N	ankylosing spondylitis, psoriasis, ulcerative colitis, Crohn's disease, sclerosing cholangitis	http://www.ebi.ac.uk/efo/EFO_0003898, http://www.ebi.ac.uk/efo/EFO_0000676, http://www.ebi.ac.uk/efo/EFO_0000729, http://www.ebi.ac.uk/efo/EFO_0000384, http://www.ebi.ac.uk/efo/EFO_0004268	GCST005537	Targeted genotyping array [ImmunoChip]
2018-04-26	26974007	Ellinghaus D	2016-03-14	Nat Genet	www.ncbi.nlm.nih.gov/pubmed/26974007	Analysis of five chronic inflammatory diseases identifies 27 new associations and highlights disease-specific patterns at shared loci.	Chronic inflammatory diseases (ankylosing spondylitis, Crohn's disease, psoriasis, primary sclerosing cholangitis, ulcerative colitis) (pleiotropy)	8,726 European ancestry ankylosing spondylitis cases, 19,085 European ancestry Crohn’s disease cases, 6,530 European ancestry psoriasis cases, 3,408 European ancestry primary sclerosing cholangitis cases, 14,513 European ancestry ulcerative colitis cases, 34,213 European ancestry controls	NA	5q33.1	5	151090412	TNIP1	TNIP1			ENSG00000145901			rs74817271-?	rs74817271	0	74817271	intron_variant	0	NR	2E-26	25.69897000433602	(subset analysis)			Illumina [130052]	N	ankylosing spondylitis, psoriasis, ulcerative colitis, Crohn's disease, sclerosing cholangitis	http://www.ebi.ac.uk/efo/EFO_0003898, http://www.ebi.ac.uk/efo/EFO_0000676, http://www.ebi.ac.uk/efo/EFO_0000729, http://www.ebi.ac.uk/efo/EFO_0000384, http://www.ebi.ac.uk/efo/EFO_0004268	GCST005537	Targeted genotyping array [ImmunoChip]
2018-04-26	26974007	Ellinghaus D	2016-03-14	Nat Genet	www.ncbi.nlm.nih.gov/pubmed/26974007	Analysis of five chronic inflammatory diseases identifies 27 new associations and highlights disease-specific patterns at shared loci.	Chronic inflammatory diseases (ankylosing spondylitis, Crohn's disease, psoriasis, primary sclerosing cholangitis, ulcerative colitis) (pleiotropy)	8,726 European ancestry ankylosing spondylitis cases, 19,085 European ancestry Crohn’s disease cases, 6,530 European ancestry psoriasis cases, 3,408 European ancestry primary sclerosing cholangitis cases, 14,513 European ancestry ulcerative colitis cases, 34,213 European ancestry controls	NA	5q33.3	5	159400761	intergenic	IL12B - LINC01845	ENSG00000113302	ENSG00000253298		69898	47795	rs56167332-?	rs56167332	0	56167332	intron_variant	1	NR	3E-43	42.52287874528034	(subset analysis)			Illumina [130052]	N	ankylosing spondylitis, psoriasis, ulcerative colitis, Crohn's disease, sclerosing cholangitis	http://www.ebi.ac.uk/efo/EFO_0003898, http://www.ebi.ac.uk/efo/EFO_0000676, http://www.ebi.ac.uk/efo/EFO_0000729, http://www.ebi.ac.uk/efo/EFO_0000384, http://www.ebi.ac.uk/efo/EFO_0004268	GCST005537	Targeted genotyping array [ImmunoChip]
2018-04-26	26974007	Ellinghaus D	2016-03-14	Nat Genet	www.ncbi.nlm.nih.gov/pubmed/26974007	Analysis of five chronic inflammatory diseases identifies 27 new associations and highlights disease-specific patterns at shared loci.	Chronic inflammatory diseases (ankylosing spondylitis, Crohn's disease, psoriasis, primary sclerosing cholangitis, ulcerative colitis) (pleiotropy)	8,726 European ancestry ankylosing spondylitis cases, 19,085 European ancestry Crohn’s disease cases, 6,530 European ancestry psoriasis cases, 3,408 European ancestry primary sclerosing cholangitis cases, 14,513 European ancestry ulcerative colitis cases, 34,213 European ancestry controls	NA	5q33.3	5	159402519	intergenic	IL12B - LINC01845	ENSG00000113302	ENSG00000253298		71656	46037	rs12188300-?	rs12188300	0	12188300	intron_variant	1	NR	3E-34	33.52287874528034	(subset analysis)			Illumina [130052]	N	ankylosing spondylitis, psoriasis, ulcerative colitis, Crohn's disease, sclerosing cholangitis	http://www.ebi.ac.uk/efo/EFO_0003898, http://www.ebi.ac.uk/efo/EFO_0000676, http://www.ebi.ac.uk/efo/EFO_0000729, http://www.ebi.ac.uk/efo/EFO_0000384, http://www.ebi.ac.uk/efo/EFO_0004268	GCST005537	Targeted genotyping array [ImmunoChip]
2018-04-26	26974007	Ellinghaus D	2016-03-14	Nat Genet	www.ncbi.nlm.nih.gov/pubmed/26974007	Analysis of five chronic inflammatory diseases identifies 27 new associations and highlights disease-specific patterns at shared loci.	Chronic inflammatory diseases (ankylosing spondylitis, Crohn's disease, psoriasis, primary sclerosing cholangitis, ulcerative colitis) (pleiotropy)	8,726 European ancestry ankylosing spondylitis cases, 19,085 European ancestry Crohn’s disease cases, 6,530 European ancestry psoriasis cases, 3,408 European ancestry primary sclerosing cholangitis cases, 14,513 European ancestry ulcerative colitis cases, 34,213 European ancestry controls	NA	5q33.3	5	159337470	IL12B	IL12B - LINC01845	ENSG00000113302	ENSG00000253298		6607	111086	rs4921482-?	rs4921482	0	4921482	intron_variant	1	NR	9E-25	24.045757490560675	(subset analysis)			Illumina [130052]	N	ankylosing spondylitis, psoriasis, ulcerative colitis, Crohn's disease, sclerosing cholangitis	http://www.ebi.ac.uk/efo/EFO_0003898, http://www.ebi.ac.uk/efo/EFO_0000676, http://www.ebi.ac.uk/efo/EFO_0000729, http://www.ebi.ac.uk/efo/EFO_0000384, http://www.ebi.ac.uk/efo/EFO_0004268	GCST005537	Targeted genotyping array [ImmunoChip]
2018-04-26	26974007	Ellinghaus D	2016-03-14	Nat Genet	www.ncbi.nlm.nih.gov/pubmed/26974007	Analysis of five chronic inflammatory diseases identifies 27 new associations and highlights disease-specific patterns at shared loci.	Chronic inflammatory diseases (ankylosing spondylitis, Crohn's disease, psoriasis, primary sclerosing cholangitis, ulcerative colitis) (pleiotropy)	8,726 European ancestry ankylosing spondylitis cases, 19,085 European ancestry Crohn’s disease cases, 6,530 European ancestry psoriasis cases, 3,408 European ancestry primary sclerosing cholangitis cases, 14,513 European ancestry ulcerative colitis cases, 34,213 European ancestry controls	NA	5q33.3	5	159356215	AC008697.1	IL12B - LINC01845	ENSG00000113302	ENSG00000253298		25352	92341	rs6556411-?	rs6556411	0	6556411	intron_variant	1	NR	3E-11	10.522878745280337	(subset analysis)			Illumina [130052]	N	ankylosing spondylitis, psoriasis, ulcerative colitis, Crohn's disease, sclerosing cholangitis	http://www.ebi.ac.uk/efo/EFO_0003898, http://www.ebi.ac.uk/efo/EFO_0000676, http://www.ebi.ac.uk/efo/EFO_0000729, http://www.ebi.ac.uk/efo/EFO_0000384, http://www.ebi.ac.uk/efo/EFO_0004268	GCST005537	Targeted genotyping array [ImmunoChip]
2018-04-26	26974007	Ellinghaus D	2016-03-14	Nat Genet	www.ncbi.nlm.nih.gov/pubmed/26974007	Analysis of five chronic inflammatory diseases identifies 27 new associations and highlights disease-specific patterns at shared loci.	Chronic inflammatory diseases (ankylosing spondylitis, Crohn's disease, psoriasis, primary sclerosing cholangitis, ulcerative colitis) (pleiotropy)	8,726 European ancestry ankylosing spondylitis cases, 19,085 European ancestry Crohn’s disease cases, 6,530 European ancestry psoriasis cases, 3,408 European ancestry primary sclerosing cholangitis cases, 14,513 European ancestry ulcerative colitis cases, 34,213 European ancestry controls	NA	5q35.2	5	173960506	CPEB4	CPEB4			ENSG00000113742			rs72812861-?	rs72812861	0	72812861	3_prime_UTR_variant	0	NR	1E-8	8.0	(subset analysis)			Illumina [130052]	N	ankylosing spondylitis, psoriasis, ulcerative colitis, Crohn's disease, sclerosing cholangitis	http://www.ebi.ac.uk/efo/EFO_0003898, http://www.ebi.ac.uk/efo/EFO_0000676, http://www.ebi.ac.uk/efo/EFO_0000729, http://www.ebi.ac.uk/efo/EFO_0000384, http://www.ebi.ac.uk/efo/EFO_0004268	GCST005537	Targeted genotyping array [ImmunoChip]
2018-04-26	26974007	Ellinghaus D	2016-03-14	Nat Genet	www.ncbi.nlm.nih.gov/pubmed/26974007	Analysis of five chronic inflammatory diseases identifies 27 new associations and highlights disease-specific patterns at shared loci.	Chronic inflammatory diseases (ankylosing spondylitis, Crohn's disease, psoriasis, primary sclerosing cholangitis, ulcerative colitis) (pleiotropy)	8,726 European ancestry ankylosing spondylitis cases, 19,085 European ancestry Crohn’s disease cases, 6,530 European ancestry psoriasis cases, 3,408 European ancestry primary sclerosing cholangitis cases, 14,513 European ancestry ulcerative colitis cases, 34,213 European ancestry controls	NA	6p23	6	14715651	intergenic	RNU6-793P - RPL6P17	ENSG00000206960	ENSG00000216754		69013	387295	rs1267499-?	rs1267499	0	1267499	intron_variant	1	NR	1E-11	11.0	(subset analysis)			Illumina [130052]	N	ankylosing spondylitis, psoriasis, ulcerative colitis, Crohn's disease, sclerosing cholangitis	http://www.ebi.ac.uk/efo/EFO_0003898, http://www.ebi.ac.uk/efo/EFO_0000676, http://www.ebi.ac.uk/efo/EFO_0000729, http://www.ebi.ac.uk/efo/EFO_0000384, http://www.ebi.ac.uk/efo/EFO_0004268	GCST005537	Targeted genotyping array [ImmunoChip]
2018-04-26	26974007	Ellinghaus D	2016-03-14	Nat Genet	www.ncbi.nlm.nih.gov/pubmed/26974007	Analysis of five chronic inflammatory diseases identifies 27 new associations and highlights disease-specific patterns at shared loci.	Chronic inflammatory diseases (ankylosing spondylitis, Crohn's disease, psoriasis, primary sclerosing cholangitis, ulcerative colitis) (pleiotropy)	8,726 European ancestry ankylosing spondylitis cases, 19,085 European ancestry Crohn’s disease cases, 6,530 European ancestry psoriasis cases, 3,408 European ancestry primary sclerosing cholangitis cases, 14,513 European ancestry ulcerative colitis cases, 34,213 European ancestry controls	NA	6p22.3	6	20643496	CDKAL1	CDKAL1			ENSG00000145996			rs2328530-?	rs2328530	0	2328530	intron_variant	0	NR	1E-17	17.0	(subset analysis)			Illumina [130052]	N	ankylosing spondylitis, psoriasis, ulcerative colitis, Crohn's disease, sclerosing cholangitis	http://www.ebi.ac.uk/efo/EFO_0003898, http://www.ebi.ac.uk/efo/EFO_0000676, http://www.ebi.ac.uk/efo/EFO_0000729, http://www.ebi.ac.uk/efo/EFO_0000384, http://www.ebi.ac.uk/efo/EFO_0004268	GCST005537	Targeted genotyping array [ImmunoChip]
2018-04-26	26974007	Ellinghaus D	2016-03-14	Nat Genet	www.ncbi.nlm.nih.gov/pubmed/26974007	Analysis of five chronic inflammatory diseases identifies 27 new associations and highlights disease-specific patterns at shared loci.	Chronic inflammatory diseases (ankylosing spondylitis, Crohn's disease, psoriasis, primary sclerosing cholangitis, ulcerative colitis) (pleiotropy)	8,726 European ancestry ankylosing spondylitis cases, 19,085 European ancestry Crohn’s disease cases, 6,530 European ancestry psoriasis cases, 3,408 European ancestry primary sclerosing cholangitis cases, 14,513 European ancestry ulcerative colitis cases, 34,213 European ancestry controls	NA	6p22.3	6	20624151	CDKAL1	CDKAL1			ENSG00000145996			rs714830-?	rs714830	0	714830	intron_variant	0	NR	5E-9	8.301029995663981	(subset analysis)			Illumina [130052]	N	ankylosing spondylitis, psoriasis, ulcerative colitis, Crohn's disease, sclerosing cholangitis	http://www.ebi.ac.uk/efo/EFO_0003898, http://www.ebi.ac.uk/efo/EFO_0000676, http://www.ebi.ac.uk/efo/EFO_0000729, http://www.ebi.ac.uk/efo/EFO_0000384, http://www.ebi.ac.uk/efo/EFO_0004268	GCST005537	Targeted genotyping array [ImmunoChip]
2018-04-26	26974007	Ellinghaus D	2016-03-14	Nat Genet	www.ncbi.nlm.nih.gov/pubmed/26974007	Analysis of five chronic inflammatory diseases identifies 27 new associations and highlights disease-specific patterns at shared loci.	Chronic inflammatory diseases (ankylosing spondylitis, Crohn's disease, psoriasis, primary sclerosing cholangitis, ulcerative colitis) (pleiotropy)	8,726 European ancestry ankylosing spondylitis cases, 19,085 European ancestry Crohn’s disease cases, 6,530 European ancestry psoriasis cases, 3,408 European ancestry primary sclerosing cholangitis cases, 14,513 European ancestry ulcerative colitis cases, 34,213 European ancestry controls	NA	6p22.3	6	21430497	intergenic	CDKAL1 - LINC00581	ENSG00000145996	ENSG00000280989		198093	55399	rs71559680-?	rs71559680	0	71559680	intergenic_variant	1	NR	6E-12	11.221848749616356	(subset analysis)			Illumina [130052]	N	ankylosing spondylitis, psoriasis, ulcerative colitis, Crohn's disease, sclerosing cholangitis	http://www.ebi.ac.uk/efo/EFO_0003898, http://www.ebi.ac.uk/efo/EFO_0000676, http://www.ebi.ac.uk/efo/EFO_0000729, http://www.ebi.ac.uk/efo/EFO_0000384, http://www.ebi.ac.uk/efo/EFO_0004268	GCST005537	Targeted genotyping array [ImmunoChip]
2018-04-26	26974007	Ellinghaus D	2016-03-14	Nat Genet	www.ncbi.nlm.nih.gov/pubmed/26974007	Analysis of five chronic inflammatory diseases identifies 27 new associations and highlights disease-specific patterns at shared loci.	Chronic inflammatory diseases (ankylosing spondylitis, Crohn's disease, psoriasis, primary sclerosing cholangitis, ulcerative colitis) (pleiotropy)	8,726 European ancestry ankylosing spondylitis cases, 19,085 European ancestry Crohn’s disease cases, 6,530 European ancestry psoriasis cases, 3,408 European ancestry primary sclerosing cholangitis cases, 14,513 European ancestry ulcerative colitis cases, 34,213 European ancestry controls	NA	6q15	6	90267049	BACH2	BACH2			ENSG00000112182			rs72928038-?	rs72928038	0	72928038	intron_variant	0	NR	2E-10	9.698970004336019	(subset analysis)			Illumina [130052]	N	ankylosing spondylitis, psoriasis, ulcerative colitis, Crohn's disease, sclerosing cholangitis	http://www.ebi.ac.uk/efo/EFO_0003898, http://www.ebi.ac.uk/efo/EFO_0000676, http://www.ebi.ac.uk/efo/EFO_0000729, http://www.ebi.ac.uk/efo/EFO_0000384, http://www.ebi.ac.uk/efo/EFO_0004268	GCST005537	Targeted genotyping array [ImmunoChip]
2018-04-26	26974007	Ellinghaus D	2016-03-14	Nat Genet	www.ncbi.nlm.nih.gov/pubmed/26974007	Analysis of five chronic inflammatory diseases identifies 27 new associations and highlights disease-specific patterns at shared loci.	Chronic inflammatory diseases (ankylosing spondylitis, Crohn's disease, psoriasis, primary sclerosing cholangitis, ulcerative colitis) (pleiotropy)	8,726 European ancestry ankylosing spondylitis cases, 19,085 European ancestry Crohn’s disease cases, 6,530 European ancestry psoriasis cases, 3,408 European ancestry primary sclerosing cholangitis cases, 14,513 European ancestry ulcerative colitis cases, 34,213 European ancestry controls	NA	1p36.12	1	22373858	intergenic	PPIAP34 - ZBTB40	ENSG00000234397	ENSG00000184677		50527	54980	rs34920465-?	rs34920465	0	34920465	intergenic_variant	1	NR	3E-13	12.522878745280337	(subset analysis)			Illumina [130052]	N	ankylosing spondylitis, psoriasis, ulcerative colitis, Crohn's disease, sclerosing cholangitis	http://www.ebi.ac.uk/efo/EFO_0003898, http://www.ebi.ac.uk/efo/EFO_0000676, http://www.ebi.ac.uk/efo/EFO_0000729, http://www.ebi.ac.uk/efo/EFO_0000384, http://www.ebi.ac.uk/efo/EFO_0004268	GCST005537	Targeted genotyping array [ImmunoChip]
2018-04-26	26974007	Ellinghaus D	2016-03-14	Nat Genet	www.ncbi.nlm.nih.gov/pubmed/26974007	Analysis of five chronic inflammatory diseases identifies 27 new associations and highlights disease-specific patterns at shared loci.	Chronic inflammatory diseases (ankylosing spondylitis, Crohn's disease, psoriasis, primary sclerosing cholangitis, ulcerative colitis) (pleiotropy)	8,726 European ancestry ankylosing spondylitis cases, 19,085 European ancestry Crohn’s disease cases, 6,530 European ancestry psoriasis cases, 3,408 European ancestry primary sclerosing cholangitis cases, 14,513 European ancestry ulcerative colitis cases, 34,213 European ancestry controls	NA	1p36.11	1	24192153	IFNLR1	IFNLR1 - GRHL3	ENSG00000185436	ENSG00000158055		4194	7405	rs7552167-?	rs7552167	0	7552167	regulatory_region_variant	1	NR	1E-8	8.0	(subset analysis)			Illumina [130052]	N	ankylosing spondylitis, psoriasis, ulcerative colitis, Crohn's disease, sclerosing cholangitis	http://www.ebi.ac.uk/efo/EFO_0003898, http://www.ebi.ac.uk/efo/EFO_0000676, http://www.ebi.ac.uk/efo/EFO_0000729, http://www.ebi.ac.uk/efo/EFO_0000384, http://www.ebi.ac.uk/efo/EFO_0004268	GCST005537	Targeted genotyping array [ImmunoChip]
2018-04-26	26974007	Ellinghaus D	2016-03-14	Nat Genet	www.ncbi.nlm.nih.gov/pubmed/26974007	Analysis of five chronic inflammatory diseases identifies 27 new associations and highlights disease-specific patterns at shared loci.	Chronic inflammatory diseases (ankylosing spondylitis, Crohn's disease, psoriasis, primary sclerosing cholangitis, ulcerative colitis) (pleiotropy)	8,726 European ancestry ankylosing spondylitis cases, 19,085 European ancestry Crohn’s disease cases, 6,530 European ancestry psoriasis cases, 3,408 European ancestry primary sclerosing cholangitis cases, 14,513 European ancestry ulcerative colitis cases, 34,213 European ancestry controls	NA	1p36.33	1	1238231	SDF4	B3GALT6 - C1QTNF12	ENSG00000176022	ENSG00000184163		3190	4215	rs6697886-?	rs6697886	0	6697886	TF_binding_site_variant	1	NR	2E-10	9.698970004336019	(subset analysis)			Illumina [130052]	N	ankylosing spondylitis, psoriasis, ulcerative colitis, Crohn's disease, sclerosing cholangitis	http://www.ebi.ac.uk/efo/EFO_0003898, http://www.ebi.ac.uk/efo/EFO_0000676, http://www.ebi.ac.uk/efo/EFO_0000729, http://www.ebi.ac.uk/efo/EFO_0000384, http://www.ebi.ac.uk/efo/EFO_0004268	GCST005537	Targeted genotyping array [ImmunoChip]
2018-04-26	26974007	Ellinghaus D	2016-03-14	Nat Genet	www.ncbi.nlm.nih.gov/pubmed/26974007	Analysis of five chronic inflammatory diseases identifies 27 new associations and highlights disease-specific patterns at shared loci.	Chronic inflammatory diseases (ankylosing spondylitis, Crohn's disease, psoriasis, primary sclerosing cholangitis, ulcerative colitis) (pleiotropy)	8,726 European ancestry ankylosing spondylitis cases, 19,085 European ancestry Crohn’s disease cases, 6,530 European ancestry psoriasis cases, 3,408 European ancestry primary sclerosing cholangitis cases, 14,513 European ancestry ulcerative colitis cases, 34,213 European ancestry controls	NA	2p23.3	2	27508073	GCKR	GCKR			ENSG00000084734			rs1260326-?	rs1260326	0	1260326	missense_variant	0	NR	2E-23	22.69897000433602	(subset analysis)			Illumina [130052]	N	ankylosing spondylitis, psoriasis, ulcerative colitis, Crohn's disease, sclerosing cholangitis	http://www.ebi.ac.uk/efo/EFO_0003898, http://www.ebi.ac.uk/efo/EFO_0000676, http://www.ebi.ac.uk/efo/EFO_0000729, http://www.ebi.ac.uk/efo/EFO_0000384, http://www.ebi.ac.uk/efo/EFO_0004268	GCST005537	Targeted genotyping array [ImmunoChip]
2018-04-26	26974007	Ellinghaus D	2016-03-14	Nat Genet	www.ncbi.nlm.nih.gov/pubmed/26974007	Analysis of five chronic inflammatory diseases identifies 27 new associations and highlights disease-specific patterns at shared loci.	Chronic inflammatory diseases (ankylosing spondylitis, Crohn's disease, psoriasis, primary sclerosing cholangitis, ulcerative colitis) (pleiotropy)	8,726 European ancestry ankylosing spondylitis cases, 19,085 European ancestry Crohn’s disease cases, 6,530 European ancestry psoriasis cases, 3,408 European ancestry primary sclerosing cholangitis cases, 14,513 European ancestry ulcerative colitis cases, 34,213 European ancestry controls	NA	1p36.23	1	7962137	PARK7	PARK7			ENSG00000116288			rs3766606-?	rs3766606	0	3766606	intron_variant	0	NR	9E-14	13.045757490560675	(subset analysis)			Illumina [130052]	N	ankylosing spondylitis, psoriasis, ulcerative colitis, Crohn's disease, sclerosing cholangitis	http://www.ebi.ac.uk/efo/EFO_0003898, http://www.ebi.ac.uk/efo/EFO_0000676, http://www.ebi.ac.uk/efo/EFO_0000729, http://www.ebi.ac.uk/efo/EFO_0000384, http://www.ebi.ac.uk/efo/EFO_0004268	GCST005537	Targeted genotyping array [ImmunoChip]
2018-04-26	26974007	Ellinghaus D	2016-03-14	Nat Genet	www.ncbi.nlm.nih.gov/pubmed/26974007	Analysis of five chronic inflammatory diseases identifies 27 new associations and highlights disease-specific patterns at shared loci.	Chronic inflammatory diseases (ankylosing spondylitis, Crohn's disease, psoriasis, primary sclerosing cholangitis, ulcerative colitis) (pleiotropy)	8,726 European ancestry ankylosing spondylitis cases, 19,085 European ancestry Crohn’s disease cases, 6,530 European ancestry psoriasis cases, 3,408 European ancestry primary sclerosing cholangitis cases, 14,513 European ancestry ulcerative colitis cases, 34,213 European ancestry controls	NA	2p16.1	2	60977721	PUS10	PUS10			ENSG00000162927			rs7608910-?	rs7608910	0	7608910	intron_variant	0	NR	2E-32	31.69897000433602	(subset analysis)			Illumina [130052]	N	ankylosing spondylitis, psoriasis, ulcerative colitis, Crohn's disease, sclerosing cholangitis	http://www.ebi.ac.uk/efo/EFO_0003898, http://www.ebi.ac.uk/efo/EFO_0000676, http://www.ebi.ac.uk/efo/EFO_0000729, http://www.ebi.ac.uk/efo/EFO_0000384, http://www.ebi.ac.uk/efo/EFO_0004268	GCST005537	Targeted genotyping array [ImmunoChip]
2018-04-26	26974007	Ellinghaus D	2016-03-14	Nat Genet	www.ncbi.nlm.nih.gov/pubmed/26974007	Analysis of five chronic inflammatory diseases identifies 27 new associations and highlights disease-specific patterns at shared loci.	Chronic inflammatory diseases (ankylosing spondylitis, Crohn's disease, psoriasis, primary sclerosing cholangitis, ulcerative colitis) (pleiotropy)	8,726 European ancestry ankylosing spondylitis cases, 19,085 European ancestry Crohn’s disease cases, 6,530 European ancestry psoriasis cases, 3,408 European ancestry primary sclerosing cholangitis cases, 14,513 European ancestry ulcerative colitis cases, 34,213 European ancestry controls	NA	2p16.1	2	60854175	AC010733.4	REL-DT			ENSG00000228414			rs702872-?	rs702872	0	702872	intron_variant	0	NR	4E-11	10.397940008672037	(subset analysis)			Illumina [130052]	N	ankylosing spondylitis, psoriasis, ulcerative colitis, Crohn's disease, sclerosing cholangitis	http://www.ebi.ac.uk/efo/EFO_0003898, http://www.ebi.ac.uk/efo/EFO_0000676, http://www.ebi.ac.uk/efo/EFO_0000729, http://www.ebi.ac.uk/efo/EFO_0000384, http://www.ebi.ac.uk/efo/EFO_0004268	GCST005537	Targeted genotyping array [ImmunoChip]
2018-04-26	26974007	Ellinghaus D	2016-03-14	Nat Genet	www.ncbi.nlm.nih.gov/pubmed/26974007	Analysis of five chronic inflammatory diseases identifies 27 new associations and highlights disease-specific patterns at shared loci.	Chronic inflammatory diseases (ankylosing spondylitis, Crohn's disease, psoriasis, primary sclerosing cholangitis, ulcerative colitis) (pleiotropy)	8,726 European ancestry ankylosing spondylitis cases, 19,085 European ancestry Crohn’s disease cases, 6,530 European ancestry psoriasis cases, 3,408 European ancestry primary sclerosing cholangitis cases, 14,513 European ancestry ulcerative colitis cases, 34,213 European ancestry controls	NA	2p15	2	62333197	intergenic	RN7SL51P - RN7SL18P	ENSG00000239958	ENSG00000241625		70526	157981	rs4672505-?	rs4672505	0	4672505	intron_variant	1	NR	2E-52	51.69897000433602	(subset analysis)			Illumina [130052]	N	ankylosing spondylitis, psoriasis, ulcerative colitis, Crohn's disease, sclerosing cholangitis	http://www.ebi.ac.uk/efo/EFO_0003898, http://www.ebi.ac.uk/efo/EFO_0000676, http://www.ebi.ac.uk/efo/EFO_0000729, http://www.ebi.ac.uk/efo/EFO_0000384, http://www.ebi.ac.uk/efo/EFO_0004268	GCST005537	Targeted genotyping array [ImmunoChip]
2018-04-26	26974007	Ellinghaus D	2016-03-14	Nat Genet	www.ncbi.nlm.nih.gov/pubmed/26974007	Analysis of five chronic inflammatory diseases identifies 27 new associations and highlights disease-specific patterns at shared loci.	Chronic inflammatory diseases (ankylosing spondylitis, Crohn's disease, psoriasis, primary sclerosing cholangitis, ulcerative colitis) (pleiotropy)	8,726 European ancestry ankylosing spondylitis cases, 19,085 European ancestry Crohn’s disease cases, 6,530 European ancestry psoriasis cases, 3,408 European ancestry primary sclerosing cholangitis cases, 14,513 European ancestry ulcerative colitis cases, 34,213 European ancestry controls	NA	1p36.13	1	19811221	RNF186	TMCO4 - RNF186	ENSG00000162542	ENSG00000178828		11276	2808	rs4655215-?	rs4655215	0	4655215	regulatory_region_variant	1	NR	8E-20	19.096910013008056	(subset analysis)			Illumina [130052]	N	ankylosing spondylitis, psoriasis, ulcerative colitis, Crohn's disease, sclerosing cholangitis	http://www.ebi.ac.uk/efo/EFO_0003898, http://www.ebi.ac.uk/efo/EFO_0000676, http://www.ebi.ac.uk/efo/EFO_0000729, http://www.ebi.ac.uk/efo/EFO_0000384, http://www.ebi.ac.uk/efo/EFO_0004268	GCST005537	Targeted genotyping array [ImmunoChip]
2018-04-26	26974007	Ellinghaus D	2016-03-14	Nat Genet	www.ncbi.nlm.nih.gov/pubmed/26974007	Analysis of five chronic inflammatory diseases identifies 27 new associations and highlights disease-specific patterns at shared loci.	Chronic inflammatory diseases (ankylosing spondylitis, Crohn's disease, psoriasis, primary sclerosing cholangitis, ulcerative colitis) (pleiotropy)	8,726 European ancestry ankylosing spondylitis cases, 19,085 European ancestry Crohn’s disease cases, 6,530 European ancestry psoriasis cases, 3,408 European ancestry primary sclerosing cholangitis cases, 14,513 European ancestry ulcerative colitis cases, 34,213 European ancestry controls	NA	1p36.11	1	24978623	RP11-84D1.2	RUNX3 - MIR4425	ENSG00000020633	ENSG00000264371		13502	44880	rs6600247-?	rs6600247	0	6600247	intergenic_variant	1	NR	9E-29	28.045757490560675	(subset analysis)			Illumina [130052]	N	ankylosing spondylitis, psoriasis, ulcerative colitis, Crohn's disease, sclerosing cholangitis	http://www.ebi.ac.uk/efo/EFO_0003898, http://www.ebi.ac.uk/efo/EFO_0000676, http://www.ebi.ac.uk/efo/EFO_0000729, http://www.ebi.ac.uk/efo/EFO_0000384, http://www.ebi.ac.uk/efo/EFO_0004268	GCST005537	Targeted genotyping array [ImmunoChip]
2018-04-26	26974007	Ellinghaus D	2016-03-14	Nat Genet	www.ncbi.nlm.nih.gov/pubmed/26974007	Analysis of five chronic inflammatory diseases identifies 27 new associations and highlights disease-specific patterns at shared loci.	Chronic inflammatory diseases (ankylosing spondylitis, Crohn's disease, psoriasis, primary sclerosing cholangitis, ulcerative colitis) (pleiotropy)	8,726 European ancestry ankylosing spondylitis cases, 19,085 European ancestry Crohn’s disease cases, 6,530 European ancestry psoriasis cases, 3,408 European ancestry primary sclerosing cholangitis cases, 14,513 European ancestry ulcerative colitis cases, 34,213 European ancestry controls	NA	1p31.3	1	67242472	IL23R	IL23R			ENSG00000162594			rs80174646-?	rs80174646	0	80174646	intron_variant	0	NR	1E-143	143.0	(subset analysis)			Illumina [130052]	N	ankylosing spondylitis, psoriasis, ulcerative colitis, Crohn's disease, sclerosing cholangitis	http://www.ebi.ac.uk/efo/EFO_0003898, http://www.ebi.ac.uk/efo/EFO_0000676, http://www.ebi.ac.uk/efo/EFO_0000729, http://www.ebi.ac.uk/efo/EFO_0000384, http://www.ebi.ac.uk/efo/EFO_0004268	GCST005537	Targeted genotyping array [ImmunoChip]
2018-04-26	26974007	Ellinghaus D	2016-03-14	Nat Genet	www.ncbi.nlm.nih.gov/pubmed/26974007	Analysis of five chronic inflammatory diseases identifies 27 new associations and highlights disease-specific patterns at shared loci.	Chronic inflammatory diseases (ankylosing spondylitis, Crohn's disease, psoriasis, primary sclerosing cholangitis, ulcerative colitis) (pleiotropy)	8,726 European ancestry ankylosing spondylitis cases, 19,085 European ancestry Crohn’s disease cases, 6,530 European ancestry psoriasis cases, 3,408 European ancestry primary sclerosing cholangitis cases, 14,513 European ancestry ulcerative colitis cases, 34,213 European ancestry controls	NA	1p31.3	1	67215986	IL23R	IL23R, C1orf141			ENSG00000162594, ENSG00000203963			rs7517847-?	rs7517847	0	7517847	intron_variant	0	NR	1E-98	98.0	(subset analysis)			Illumina [130052]	N	ankylosing spondylitis, psoriasis, ulcerative colitis, Crohn's disease, sclerosing cholangitis	http://www.ebi.ac.uk/efo/EFO_0003898, http://www.ebi.ac.uk/efo/EFO_0000676, http://www.ebi.ac.uk/efo/EFO_0000729, http://www.ebi.ac.uk/efo/EFO_0000384, http://www.ebi.ac.uk/efo/EFO_0004268	GCST005537	Targeted genotyping array [ImmunoChip]
2018-04-26	26974007	Ellinghaus D	2016-03-14	Nat Genet	www.ncbi.nlm.nih.gov/pubmed/26974007	Analysis of five chronic inflammatory diseases identifies 27 new associations and highlights disease-specific patterns at shared loci.	Chronic inflammatory diseases (ankylosing spondylitis, Crohn's disease, psoriasis, primary sclerosing cholangitis, ulcerative colitis) (pleiotropy)	8,726 European ancestry ankylosing spondylitis cases, 19,085 European ancestry Crohn’s disease cases, 6,530 European ancestry psoriasis cases, 3,408 European ancestry primary sclerosing cholangitis cases, 14,513 European ancestry ulcerative colitis cases, 34,213 European ancestry controls	NA	1p31.3	1	67256884	IL23R	IL23R			ENSG00000162594			rs10889676-?	rs10889676	0	10889676	intron_variant	0	NR	2E-24	23.69897000433602	(subset analysis)			Illumina [130052]	N	ankylosing spondylitis, psoriasis, ulcerative colitis, Crohn's disease, sclerosing cholangitis	http://www.ebi.ac.uk/efo/EFO_0003898, http://www.ebi.ac.uk/efo/EFO_0000676, http://www.ebi.ac.uk/efo/EFO_0000729, http://www.ebi.ac.uk/efo/EFO_0000384, http://www.ebi.ac.uk/efo/EFO_0004268	GCST005537	Targeted genotyping array [ImmunoChip]
2018-04-26	26974007	Ellinghaus D	2016-03-14	Nat Genet	www.ncbi.nlm.nih.gov/pubmed/26974007	Analysis of five chronic inflammatory diseases identifies 27 new associations and highlights disease-specific patterns at shared loci.	Chronic inflammatory diseases (ankylosing spondylitis, Crohn's disease, psoriasis, primary sclerosing cholangitis, ulcerative colitis) (pleiotropy)	8,726 European ancestry ankylosing spondylitis cases, 19,085 European ancestry Crohn’s disease cases, 6,530 European ancestry psoriasis cases, 3,408 European ancestry primary sclerosing cholangitis cases, 14,513 European ancestry ulcerative colitis cases, 34,213 European ancestry controls	NA	2q24.2	2	162268127	IFIH1	IFIH1			ENSG00000115267			rs35667974-?	rs35667974	0	35667974	missense_variant	0	NR	5E-10	9.301029995663981	(subset analysis)			Illumina [130052]	N	ankylosing spondylitis, psoriasis, ulcerative colitis, Crohn's disease, sclerosing cholangitis	http://www.ebi.ac.uk/efo/EFO_0003898, http://www.ebi.ac.uk/efo/EFO_0000676, http://www.ebi.ac.uk/efo/EFO_0000729, http://www.ebi.ac.uk/efo/EFO_0000384, http://www.ebi.ac.uk/efo/EFO_0004268	GCST005537	Targeted genotyping array [ImmunoChip]
2018-04-26	26974007	Ellinghaus D	2016-03-14	Nat Genet	www.ncbi.nlm.nih.gov/pubmed/26974007	Analysis of five chronic inflammatory diseases identifies 27 new associations and highlights disease-specific patterns at shared loci.	Chronic inflammatory diseases (ankylosing spondylitis, Crohn's disease, psoriasis, primary sclerosing cholangitis, ulcerative colitis) (pleiotropy)	8,726 European ancestry ankylosing spondylitis cases, 19,085 European ancestry Crohn’s disease cases, 6,530 European ancestry psoriasis cases, 3,408 European ancestry primary sclerosing cholangitis cases, 14,513 European ancestry ulcerative colitis cases, 34,213 European ancestry controls	NA	2q24.2	2	162272314	IFIH1	IFIH1			ENSG00000115267			rs3747517-?	rs3747517	0	3747517	missense_variant	0	NR	2E-9	8.698970004336019	(subset analysis)			Illumina [130052]	N	ankylosing spondylitis, psoriasis, ulcerative colitis, Crohn's disease, sclerosing cholangitis	http://www.ebi.ac.uk/efo/EFO_0003898, http://www.ebi.ac.uk/efo/EFO_0000676, http://www.ebi.ac.uk/efo/EFO_0000729, http://www.ebi.ac.uk/efo/EFO_0000384, http://www.ebi.ac.uk/efo/EFO_0004268	GCST005537	Targeted genotyping array [ImmunoChip]
2018-04-26	26974007	Ellinghaus D	2016-03-14	Nat Genet	www.ncbi.nlm.nih.gov/pubmed/26974007	Analysis of five chronic inflammatory diseases identifies 27 new associations and highlights disease-specific patterns at shared loci.	Chronic inflammatory diseases (ankylosing spondylitis, Crohn's disease, psoriasis, primary sclerosing cholangitis, ulcerative colitis) (pleiotropy)	8,726 European ancestry ankylosing spondylitis cases, 19,085 European ancestry Crohn’s disease cases, 6,530 European ancestry psoriasis cases, 3,408 European ancestry primary sclerosing cholangitis cases, 14,513 European ancestry ulcerative colitis cases, 34,213 European ancestry controls	NA	2q24.2	2	162280432	IFIH1	IFIH1			ENSG00000115267			rs72871627-?	rs72871627	0	72871627	intron_variant	0	NR	1E-8	8.0	(subset analysis)			Illumina [130052]	N	ankylosing spondylitis, psoriasis, ulcerative colitis, Crohn's disease, sclerosing cholangitis	http://www.ebi.ac.uk/efo/EFO_0003898, http://www.ebi.ac.uk/efo/EFO_0000676, http://www.ebi.ac.uk/efo/EFO_0000729, http://www.ebi.ac.uk/efo/EFO_0000384, http://www.ebi.ac.uk/efo/EFO_0004268	GCST005537	Targeted genotyping array [ImmunoChip]
2018-04-26	26974007	Ellinghaus D	2016-03-14	Nat Genet	www.ncbi.nlm.nih.gov/pubmed/26974007	Analysis of five chronic inflammatory diseases identifies 27 new associations and highlights disease-specific patterns at shared loci.	Chronic inflammatory diseases (ankylosing spondylitis, Crohn's disease, psoriasis, primary sclerosing cholangitis, ulcerative colitis) (pleiotropy)	8,726 European ancestry ankylosing spondylitis cases, 19,085 European ancestry Crohn’s disease cases, 6,530 European ancestry psoriasis cases, 3,408 European ancestry primary sclerosing cholangitis cases, 14,513 European ancestry ulcerative colitis cases, 34,213 European ancestry controls	NA	2q33.1	2	198696033	AC019330.1	PLCL1 - RNU7-147P	ENSG00000115896	ENSG00000238698		123452	495026	rs17229679-?	rs17229679	0	17229679	intron_variant	1	NR	3E-17	16.522878745280337	(subset analysis)			Illumina [130052]	N	ankylosing spondylitis, psoriasis, ulcerative colitis, Crohn's disease, sclerosing cholangitis	http://www.ebi.ac.uk/efo/EFO_0003898, http://www.ebi.ac.uk/efo/EFO_0000676, http://www.ebi.ac.uk/efo/EFO_0000729, http://www.ebi.ac.uk/efo/EFO_0000384, http://www.ebi.ac.uk/efo/EFO_0004268	GCST005537	Targeted genotyping array [ImmunoChip]
2018-04-26	26974007	Ellinghaus D	2016-03-14	Nat Genet	www.ncbi.nlm.nih.gov/pubmed/26974007	Analysis of five chronic inflammatory diseases identifies 27 new associations and highlights disease-specific patterns at shared loci.	Chronic inflammatory diseases (ankylosing spondylitis, Crohn's disease, psoriasis, primary sclerosing cholangitis, ulcerative colitis) (pleiotropy)	8,726 European ancestry ankylosing spondylitis cases, 19,085 European ancestry Crohn’s disease cases, 6,530 European ancestry psoriasis cases, 3,408 European ancestry primary sclerosing cholangitis cases, 14,513 European ancestry ulcerative colitis cases, 34,213 European ancestry controls	NA	2q33.1	2	198702963	AC019330.1	PLCL1 - RNU7-147P	ENSG00000115896	ENSG00000238698		130382	488096	rs6434978-?	rs6434978	0	6434978	intron_variant	1	NR	1E-10	10.0	(subset analysis)			Illumina [130052]	N	ankylosing spondylitis, psoriasis, ulcerative colitis, Crohn's disease, sclerosing cholangitis	http://www.ebi.ac.uk/efo/EFO_0003898, http://www.ebi.ac.uk/efo/EFO_0000676, http://www.ebi.ac.uk/efo/EFO_0000729, http://www.ebi.ac.uk/efo/EFO_0000384, http://www.ebi.ac.uk/efo/EFO_0004268	GCST005537	Targeted genotyping array [ImmunoChip]
2018-04-26	26974007	Ellinghaus D	2016-03-14	Nat Genet	www.ncbi.nlm.nih.gov/pubmed/26974007	Analysis of five chronic inflammatory diseases identifies 27 new associations and highlights disease-specific patterns at shared loci.	Chronic inflammatory diseases (ankylosing spondylitis, Crohn's disease, psoriasis, primary sclerosing cholangitis, ulcerative colitis) (pleiotropy)	8,726 European ancestry ankylosing spondylitis cases, 19,085 European ancestry Crohn’s disease cases, 6,530 European ancestry psoriasis cases, 3,408 European ancestry primary sclerosing cholangitis cases, 14,513 European ancestry ulcerative colitis cases, 34,213 European ancestry controls	NA	2q33.1	2	198880294	AC018717.1	PLCL1 - RNU7-147P	ENSG00000115896	ENSG00000238698		307713	310765	rs1405108-?	rs1405108	0	1405108	intergenic_variant	1	NR	8E-8	7.096910013008056	(subset analysis)			Illumina [130052]	N	ankylosing spondylitis, psoriasis, ulcerative colitis, Crohn's disease, sclerosing cholangitis	http://www.ebi.ac.uk/efo/EFO_0003898, http://www.ebi.ac.uk/efo/EFO_0000676, http://www.ebi.ac.uk/efo/EFO_0000729, http://www.ebi.ac.uk/efo/EFO_0000384, http://www.ebi.ac.uk/efo/EFO_0004268	GCST005537	Targeted genotyping array [ImmunoChip]
2018-04-26	26974007	Ellinghaus D	2016-03-14	Nat Genet	www.ncbi.nlm.nih.gov/pubmed/26974007	Analysis of five chronic inflammatory diseases identifies 27 new associations and highlights disease-specific patterns at shared loci.	Chronic inflammatory diseases (ankylosing spondylitis, Crohn's disease, psoriasis, primary sclerosing cholangitis, ulcerative colitis) (pleiotropy)	8,726 European ancestry ankylosing spondylitis cases, 19,085 European ancestry Crohn’s disease cases, 6,530 European ancestry psoriasis cases, 3,408 European ancestry primary sclerosing cholangitis cases, 14,513 European ancestry ulcerative colitis cases, 34,213 European ancestry controls	NA	2q33.2	2	203747335	CD28	CD28 - KRT18P39	ENSG00000178562	ENSG00000224791		8423	16960	rs7426056-?	rs7426056	0	7426056	regulatory_region_variant	1	NR	1E-20	20.0	(subset analysis)			Illumina [130052]	N	ankylosing spondylitis, psoriasis, ulcerative colitis, Crohn's disease, sclerosing cholangitis	http://www.ebi.ac.uk/efo/EFO_0003898, http://www.ebi.ac.uk/efo/EFO_0000676, http://www.ebi.ac.uk/efo/EFO_0000729, http://www.ebi.ac.uk/efo/EFO_0000384, http://www.ebi.ac.uk/efo/EFO_0004268	GCST005537	Targeted genotyping array [ImmunoChip]
2018-04-26	26974007	Ellinghaus D	2016-03-14	Nat Genet	www.ncbi.nlm.nih.gov/pubmed/26974007	Analysis of five chronic inflammatory diseases identifies 27 new associations and highlights disease-specific patterns at shared loci.	Chronic inflammatory diseases (ankylosing spondylitis, Crohn's disease, psoriasis, primary sclerosing cholangitis, ulcerative colitis) (pleiotropy)	8,726 European ancestry ankylosing spondylitis cases, 19,085 European ancestry Crohn’s disease cases, 6,530 European ancestry psoriasis cases, 3,408 European ancestry primary sclerosing cholangitis cases, 14,513 European ancestry ulcerative colitis cases, 34,213 European ancestry controls	NA	2q33.2	2	203843041	intergenic	RNU6-474P - CTLA4	ENSG00000206970	ENSG00000163599		60898	10847	rs11306716-?	rs11306716	1	5837881	intergenic_variant	1	NR	3E-12	11.522878745280337	(subset analysis)			Illumina [130052]	N	ankylosing spondylitis, psoriasis, ulcerative colitis, Crohn's disease, sclerosing cholangitis	http://www.ebi.ac.uk/efo/EFO_0003898, http://www.ebi.ac.uk/efo/EFO_0000676, http://www.ebi.ac.uk/efo/EFO_0000729, http://www.ebi.ac.uk/efo/EFO_0000384, http://www.ebi.ac.uk/efo/EFO_0004268	GCST005537	Targeted genotyping array [ImmunoChip]
2018-04-26	26974007	Ellinghaus D	2016-03-14	Nat Genet	www.ncbi.nlm.nih.gov/pubmed/26974007	Analysis of five chronic inflammatory diseases identifies 27 new associations and highlights disease-specific patterns at shared loci.	Chronic inflammatory diseases (ankylosing spondylitis, Crohn's disease, psoriasis, primary sclerosing cholangitis, ulcerative colitis) (pleiotropy)	8,726 European ancestry ankylosing spondylitis cases, 19,085 European ancestry Crohn’s disease cases, 6,530 European ancestry psoriasis cases, 3,408 European ancestry primary sclerosing cholangitis cases, 14,513 European ancestry ulcerative colitis cases, 34,213 European ancestry controls	NA	2q35	2	218145423	CXCR2	CXCR2 - CXCR1	ENSG00000180871	ENSG00000163464		8172	17418	rs11676348-?	rs11676348	0	11676348	regulatory_region_variant	1	NR	2E-11	10.698970004336019	(subset analysis)			Illumina [130052]	N	ankylosing spondylitis, psoriasis, ulcerative colitis, Crohn's disease, sclerosing cholangitis	http://www.ebi.ac.uk/efo/EFO_0003898, http://www.ebi.ac.uk/efo/EFO_0000676, http://www.ebi.ac.uk/efo/EFO_0000729, http://www.ebi.ac.uk/efo/EFO_0000384, http://www.ebi.ac.uk/efo/EFO_0004268	GCST005537	Targeted genotyping array [ImmunoChip]
2018-04-26	26974007	Ellinghaus D	2016-03-14	Nat Genet	www.ncbi.nlm.nih.gov/pubmed/26974007	Analysis of five chronic inflammatory diseases identifies 27 new associations and highlights disease-specific patterns at shared loci.	Chronic inflammatory diseases (ankylosing spondylitis, Crohn's disease, psoriasis, primary sclerosing cholangitis, ulcerative colitis) (pleiotropy)	8,726 European ancestry ankylosing spondylitis cases, 19,085 European ancestry Crohn’s disease cases, 6,530 European ancestry psoriasis cases, 3,408 European ancestry primary sclerosing cholangitis cases, 14,513 European ancestry ulcerative colitis cases, 34,213 European ancestry controls	NA	2q36.3	2	227795396	AC073065.3	SNRPGP8 - CCL20	ENSG00000226718	ENSG00000115009		16661	10343	rs7556897-?	rs7556897	0	7556897	intergenic_variant	1	NR	8E-12	11.096910013008056	(subset analysis)			Illumina [130052]	N	ankylosing spondylitis, psoriasis, ulcerative colitis, Crohn's disease, sclerosing cholangitis	http://www.ebi.ac.uk/efo/EFO_0003898, http://www.ebi.ac.uk/efo/EFO_0000676, http://www.ebi.ac.uk/efo/EFO_0000729, http://www.ebi.ac.uk/efo/EFO_0000384, http://www.ebi.ac.uk/efo/EFO_0004268	GCST005537	Targeted genotyping array [ImmunoChip]
2018-04-26	26974007	Ellinghaus D	2016-03-14	Nat Genet	www.ncbi.nlm.nih.gov/pubmed/26974007	Analysis of five chronic inflammatory diseases identifies 27 new associations and highlights disease-specific patterns at shared loci.	Chronic inflammatory diseases (ankylosing spondylitis, Crohn's disease, psoriasis, primary sclerosing cholangitis, ulcerative colitis) (pleiotropy)	8,726 European ancestry ankylosing spondylitis cases, 19,085 European ancestry Crohn’s disease cases, 6,530 European ancestry psoriasis cases, 3,408 European ancestry primary sclerosing cholangitis cases, 14,513 European ancestry ulcerative colitis cases, 34,213 European ancestry controls	NA	2q37.1	2	230283413	SP140	SP140			ENSG00000079263			rs12694846-?	rs12694846	0	12694846	intron_variant	0	NR	5E-15	14.301029995663981	(subset analysis)			Illumina [130052]	N	ankylosing spondylitis, psoriasis, ulcerative colitis, Crohn's disease, sclerosing cholangitis	http://www.ebi.ac.uk/efo/EFO_0003898, http://www.ebi.ac.uk/efo/EFO_0000676, http://www.ebi.ac.uk/efo/EFO_0000729, http://www.ebi.ac.uk/efo/EFO_0000384, http://www.ebi.ac.uk/efo/EFO_0004268	GCST005537	Targeted genotyping array [ImmunoChip]
2018-04-26	26974007	Ellinghaus D	2016-03-14	Nat Genet	www.ncbi.nlm.nih.gov/pubmed/26974007	Analysis of five chronic inflammatory diseases identifies 27 new associations and highlights disease-specific patterns at shared loci.	Chronic inflammatory diseases (ankylosing spondylitis, Crohn's disease, psoriasis, primary sclerosing cholangitis, ulcerative colitis) (pleiotropy)	8,726 European ancestry ankylosing spondylitis cases, 19,085 European ancestry Crohn’s disease cases, 6,530 European ancestry psoriasis cases, 3,408 European ancestry primary sclerosing cholangitis cases, 14,513 European ancestry ulcerative colitis cases, 34,213 European ancestry controls	NA	2q37.1	2	233260144	ATG16L1	ATG16L1			ENSG00000085978			rs35300242-?	rs35300242	0	35300242	intron_variant	0	NR	5E-67	66.30102999566398	(subset analysis)			Illumina [130052]	N	ankylosing spondylitis, psoriasis, ulcerative colitis, Crohn's disease, sclerosing cholangitis	http://www.ebi.ac.uk/efo/EFO_0003898, http://www.ebi.ac.uk/efo/EFO_0000676, http://www.ebi.ac.uk/efo/EFO_0000729, http://www.ebi.ac.uk/efo/EFO_0000384, http://www.ebi.ac.uk/efo/EFO_0004268	GCST005537	Targeted genotyping array [ImmunoChip]
2018-04-26	26974007	Ellinghaus D	2016-03-14	Nat Genet	www.ncbi.nlm.nih.gov/pubmed/26974007	Analysis of five chronic inflammatory diseases identifies 27 new associations and highlights disease-specific patterns at shared loci.	Chronic inflammatory diseases (ankylosing spondylitis, Crohn's disease, psoriasis, primary sclerosing cholangitis, ulcerative colitis) (pleiotropy)	8,726 European ancestry ankylosing spondylitis cases, 19,085 European ancestry Crohn’s disease cases, 6,530 European ancestry psoriasis cases, 3,408 European ancestry primary sclerosing cholangitis cases, 14,513 European ancestry ulcerative colitis cases, 34,213 European ancestry controls	NA	2q37.3	2	240630275	GPR35	GPR35			ENSG00000178623			rs3749171-?	rs3749171	0	3749171	missense_variant	0	NR	2E-25	24.69897000433602	(subset analysis)			Illumina [130052]	N	ankylosing spondylitis, psoriasis, ulcerative colitis, Crohn's disease, sclerosing cholangitis	http://www.ebi.ac.uk/efo/EFO_0003898, http://www.ebi.ac.uk/efo/EFO_0000676, http://www.ebi.ac.uk/efo/EFO_0000729, http://www.ebi.ac.uk/efo/EFO_0000384, http://www.ebi.ac.uk/efo/EFO_0004268	GCST005537	Targeted genotyping array [ImmunoChip]
2018-04-26	26974007	Ellinghaus D	2016-03-14	Nat Genet	www.ncbi.nlm.nih.gov/pubmed/26974007	Analysis of five chronic inflammatory diseases identifies 27 new associations and highlights disease-specific patterns at shared loci.	Chronic inflammatory diseases (ankylosing spondylitis, Crohn's disease, psoriasis, primary sclerosing cholangitis, ulcerative colitis) (pleiotropy)	8,726 European ancestry ankylosing spondylitis cases, 19,085 European ancestry Crohn’s disease cases, 6,530 European ancestry psoriasis cases, 3,408 European ancestry primary sclerosing cholangitis cases, 14,513 European ancestry ulcerative colitis cases, 34,213 European ancestry controls	NA	2q37.3	2	240639691	GPR35	GPR35 - AQP12B	ENSG00000178623	ENSG00000185176		6532	36727	rs4676406-?	rs4676406	0	4676406	intergenic_variant	1	NR	6E-10	9.221848749616356	(subset analysis)			Illumina [130052]	N	ankylosing spondylitis, psoriasis, ulcerative colitis, Crohn's disease, sclerosing cholangitis	http://www.ebi.ac.uk/efo/EFO_0003898, http://www.ebi.ac.uk/efo/EFO_0000676, http://www.ebi.ac.uk/efo/EFO_0000729, http://www.ebi.ac.uk/efo/EFO_0000384, http://www.ebi.ac.uk/efo/EFO_0004268	GCST005537	Targeted genotyping array [ImmunoChip]
2018-04-26	26974007	Ellinghaus D	2016-03-14	Nat Genet	www.ncbi.nlm.nih.gov/pubmed/26974007	Analysis of five chronic inflammatory diseases identifies 27 new associations and highlights disease-specific patterns at shared loci.	Chronic inflammatory diseases (ankylosing spondylitis, Crohn's disease, psoriasis, primary sclerosing cholangitis, ulcerative colitis) (pleiotropy)	8,726 European ancestry ankylosing spondylitis cases, 19,085 European ancestry Crohn’s disease cases, 6,530 European ancestry psoriasis cases, 3,408 European ancestry primary sclerosing cholangitis cases, 14,513 European ancestry ulcerative colitis cases, 34,213 European ancestry controls	NA	2q37.3	2	241797926	GAL3ST2	GAL3ST2			ENSG00000154252			rs35320439-?	rs35320439	0	35320439	intron_variant	0	NR	7E-10	9.154901959985743	(subset analysis)			Illumina [130052]	N	ankylosing spondylitis, psoriasis, ulcerative colitis, Crohn's disease, sclerosing cholangitis	http://www.ebi.ac.uk/efo/EFO_0003898, http://www.ebi.ac.uk/efo/EFO_0000676, http://www.ebi.ac.uk/efo/EFO_0000729, http://www.ebi.ac.uk/efo/EFO_0000384, http://www.ebi.ac.uk/efo/EFO_0004268	GCST005537	Targeted genotyping array [ImmunoChip]
2018-04-26	26974007	Ellinghaus D	2016-03-14	Nat Genet	www.ncbi.nlm.nih.gov/pubmed/26974007	Analysis of five chronic inflammatory diseases identifies 27 new associations and highlights disease-specific patterns at shared loci.	Chronic inflammatory diseases (ankylosing spondylitis, Crohn's disease, psoriasis, primary sclerosing cholangitis, ulcerative colitis) (pleiotropy)	8,726 European ancestry ankylosing spondylitis cases, 19,085 European ancestry Crohn’s disease cases, 6,530 European ancestry psoriasis cases, 3,408 European ancestry primary sclerosing cholangitis cases, 14,513 European ancestry ulcerative colitis cases, 34,213 European ancestry controls	NA	3p24.3	3	18763719	AC144521.1	SATB1-AS1			ENSG00000228956			rs73178598-?	rs73178598	0	73178598	intron_variant	0	NR	3E-13	12.522878745280337	(subset analysis)			Illumina [130052]	N	ankylosing spondylitis, psoriasis, ulcerative colitis, Crohn's disease, sclerosing cholangitis	http://www.ebi.ac.uk/efo/EFO_0003898, http://www.ebi.ac.uk/efo/EFO_0000676, http://www.ebi.ac.uk/efo/EFO_0000729, http://www.ebi.ac.uk/efo/EFO_0000384, http://www.ebi.ac.uk/efo/EFO_0004268	GCST005537	Targeted genotyping array [ImmunoChip]
2018-04-26	26974007	Ellinghaus D	2016-03-14	Nat Genet	www.ncbi.nlm.nih.gov/pubmed/26974007	Analysis of five chronic inflammatory diseases identifies 27 new associations and highlights disease-specific patterns at shared loci.	Chronic inflammatory diseases (ankylosing spondylitis, Crohn's disease, psoriasis, primary sclerosing cholangitis, ulcerative colitis) (pleiotropy)	8,726 European ancestry ankylosing spondylitis cases, 19,085 European ancestry Crohn’s disease cases, 6,530 European ancestry psoriasis cases, 3,408 European ancestry primary sclerosing cholangitis cases, 14,513 European ancestry ulcerative colitis cases, 34,213 European ancestry controls	NA	3p24.1	3	28244770	CMC1	CMC1			ENSG00000187118			rs10510607-?	rs10510607	0	10510607	intron_variant	0	NR	4E-7	6.3979400086720375	(subset analysis)			Illumina [130052]	N	ankylosing spondylitis, psoriasis, ulcerative colitis, Crohn's disease, sclerosing cholangitis	http://www.ebi.ac.uk/efo/EFO_0003898, http://www.ebi.ac.uk/efo/EFO_0000676, http://www.ebi.ac.uk/efo/EFO_0000729, http://www.ebi.ac.uk/efo/EFO_0000384, http://www.ebi.ac.uk/efo/EFO_0004268	GCST005537	Targeted genotyping array [ImmunoChip]
2018-04-26	26974007	Ellinghaus D	2016-03-14	Nat Genet	www.ncbi.nlm.nih.gov/pubmed/26974007	Analysis of five chronic inflammatory diseases identifies 27 new associations and highlights disease-specific patterns at shared loci.	Chronic inflammatory diseases (ankylosing spondylitis, Crohn's disease, psoriasis, primary sclerosing cholangitis, ulcerative colitis) (pleiotropy)	8,726 European ancestry ankylosing spondylitis cases, 19,085 European ancestry Crohn’s disease cases, 6,530 European ancestry psoriasis cases, 3,408 European ancestry primary sclerosing cholangitis cases, 14,513 European ancestry ulcerative colitis cases, 34,213 European ancestry controls	NA	3p21.31	3	46387167	RP11-24F11.2	CCR5AS			ENSG00000223552			rs1001007-?	rs1001007	0	1001007	intron_variant	0	NR	2E-8	7.698970004336019	(subset analysis)			Illumina [130052]	N	ankylosing spondylitis, psoriasis, ulcerative colitis, Crohn's disease, sclerosing cholangitis	http://www.ebi.ac.uk/efo/EFO_0003898, http://www.ebi.ac.uk/efo/EFO_0000676, http://www.ebi.ac.uk/efo/EFO_0000729, http://www.ebi.ac.uk/efo/EFO_0000384, http://www.ebi.ac.uk/efo/EFO_0004268	GCST005537	Targeted genotyping array [ImmunoChip]
2018-04-26	26974007	Ellinghaus D	2016-03-14	Nat Genet	www.ncbi.nlm.nih.gov/pubmed/26974007	Analysis of five chronic inflammatory diseases identifies 27 new associations and highlights disease-specific patterns at shared loci.	Chronic inflammatory diseases (ankylosing spondylitis, Crohn's disease, psoriasis, primary sclerosing cholangitis, ulcerative colitis) (pleiotropy)	8,726 European ancestry ankylosing spondylitis cases, 19,085 European ancestry Crohn’s disease cases, 6,530 European ancestry psoriasis cases, 3,408 European ancestry primary sclerosing cholangitis cases, 14,513 European ancestry ulcerative colitis cases, 34,213 European ancestry controls	NA	3p21.31	3	49684099	MST1	MST1			ENSG00000173531			rs3197999-?	rs3197999	0	3197999	missense_variant	0	NR	7E-55	54.15490195998574	(subset analysis)			Illumina [130052]	N	ankylosing spondylitis, psoriasis, ulcerative colitis, Crohn's disease, sclerosing cholangitis	http://www.ebi.ac.uk/efo/EFO_0003898, http://www.ebi.ac.uk/efo/EFO_0000676, http://www.ebi.ac.uk/efo/EFO_0000729, http://www.ebi.ac.uk/efo/EFO_0000384, http://www.ebi.ac.uk/efo/EFO_0004268	GCST005537	Targeted genotyping array [ImmunoChip]
2018-04-26	26974007	Ellinghaus D	2016-03-14	Nat Genet	www.ncbi.nlm.nih.gov/pubmed/26974007	Analysis of five chronic inflammatory diseases identifies 27 new associations and highlights disease-specific patterns at shared loci.	Chronic inflammatory diseases (ankylosing spondylitis, Crohn's disease, psoriasis, primary sclerosing cholangitis, ulcerative colitis) (pleiotropy)	8,726 European ancestry ankylosing spondylitis cases, 19,085 European ancestry Crohn’s disease cases, 6,530 European ancestry psoriasis cases, 3,408 European ancestry primary sclerosing cholangitis cases, 14,513 European ancestry ulcerative colitis cases, 34,213 European ancestry controls	NA	3p21.31	3	49618715	BSN	BSN			ENSG00000164061			rs116046827-?	rs116046827	0	116046827	intron_variant	0	NR	8E-11	10.096910013008056	(subset analysis)			Illumina [130052]	N	ankylosing spondylitis, psoriasis, ulcerative colitis, Crohn's disease, sclerosing cholangitis	http://www.ebi.ac.uk/efo/EFO_0003898, http://www.ebi.ac.uk/efo/EFO_0000676, http://www.ebi.ac.uk/efo/EFO_0000729, http://www.ebi.ac.uk/efo/EFO_0000384, http://www.ebi.ac.uk/efo/EFO_0004268	GCST005537	Targeted genotyping array [ImmunoChip]
2018-04-26	26974007	Ellinghaus D	2016-03-14	Nat Genet	www.ncbi.nlm.nih.gov/pubmed/26974007	Analysis of five chronic inflammatory diseases identifies 27 new associations and highlights disease-specific patterns at shared loci.	Chronic inflammatory diseases (ankylosing spondylitis, Crohn's disease, psoriasis, primary sclerosing cholangitis, ulcerative colitis) (pleiotropy)	8,726 European ancestry ankylosing spondylitis cases, 19,085 European ancestry Crohn’s disease cases, 6,530 European ancestry psoriasis cases, 3,408 European ancestry primary sclerosing cholangitis cases, 14,513 European ancestry ulcerative colitis cases, 34,213 European ancestry controls	NA	3q22.3	3	137722530	NPM1P17	MTCH2P1 - NPM1P17	ENSG00000243886	ENSG00000242070		186388	1244	rs6781808-?	rs6781808	0	6781808	intergenic_variant	1	NR	8E-9	8.096910013008056	(subset analysis)			Illumina [130052]	N	ankylosing spondylitis, psoriasis, ulcerative colitis, Crohn's disease, sclerosing cholangitis	http://www.ebi.ac.uk/efo/EFO_0003898, http://www.ebi.ac.uk/efo/EFO_0000676, http://www.ebi.ac.uk/efo/EFO_0000729, http://www.ebi.ac.uk/efo/EFO_0000384, http://www.ebi.ac.uk/efo/EFO_0004268	GCST005537	Targeted genotyping array [ImmunoChip]
2018-04-26	26974007	Ellinghaus D	2016-03-14	Nat Genet	www.ncbi.nlm.nih.gov/pubmed/26974007	Analysis of five chronic inflammatory diseases identifies 27 new associations and highlights disease-specific patterns at shared loci.	Chronic inflammatory diseases (ankylosing spondylitis, Crohn's disease, psoriasis, primary sclerosing cholangitis, ulcerative colitis) (pleiotropy)	8,726 European ancestry ankylosing spondylitis cases, 19,085 European ancestry Crohn’s disease cases, 6,530 European ancestry psoriasis cases, 3,408 European ancestry primary sclerosing cholangitis cases, 14,513 European ancestry ulcerative colitis cases, 34,213 European ancestry controls	NA	4q21.21	4	79966815	ANTXR2	ANTXR2			ENSG00000163297			rs11098964-?	rs11098964	0	11098964	intron_variant	0	NR	2E-8	7.698970004336019	(subset analysis)			Illumina [130052]	N	ankylosing spondylitis, psoriasis, ulcerative colitis, Crohn's disease, sclerosing cholangitis	http://www.ebi.ac.uk/efo/EFO_0003898, http://www.ebi.ac.uk/efo/EFO_0000676, http://www.ebi.ac.uk/efo/EFO_0000729, http://www.ebi.ac.uk/efo/EFO_0000384, http://www.ebi.ac.uk/efo/EFO_0004268	GCST005537	Targeted genotyping array [ImmunoChip]
2018-04-26	26974007	Ellinghaus D	2016-03-14	Nat Genet	www.ncbi.nlm.nih.gov/pubmed/26974007	Analysis of five chronic inflammatory diseases identifies 27 new associations and highlights disease-specific patterns at shared loci.	Chronic inflammatory diseases (ankylosing spondylitis, Crohn's disease, psoriasis, primary sclerosing cholangitis, ulcerative colitis) (pleiotropy)	8,726 European ancestry ankylosing spondylitis cases, 19,085 European ancestry Crohn’s disease cases, 6,530 European ancestry psoriasis cases, 3,408 European ancestry primary sclerosing cholangitis cases, 14,513 European ancestry ulcerative colitis cases, 34,213 European ancestry controls	NA	4q24	4	101818823	BANK1	BANK1			ENSG00000153064			rs13107612-?	rs13107612	0	13107612	intron_variant	0	NR	3E-10	9.522878745280337	(subset analysis)			Illumina [130052]	N	ankylosing spondylitis, psoriasis, ulcerative colitis, Crohn's disease, sclerosing cholangitis	http://www.ebi.ac.uk/efo/EFO_0003898, http://www.ebi.ac.uk/efo/EFO_0000676, http://www.ebi.ac.uk/efo/EFO_0000729, http://www.ebi.ac.uk/efo/EFO_0000384, http://www.ebi.ac.uk/efo/EFO_0004268	GCST005537	Targeted genotyping array [ImmunoChip]
2018-04-26	26974007	Ellinghaus D	2016-03-14	Nat Genet	www.ncbi.nlm.nih.gov/pubmed/26974007	Analysis of five chronic inflammatory diseases identifies 27 new associations and highlights disease-specific patterns at shared loci.	Chronic inflammatory diseases (ankylosing spondylitis, Crohn's disease, psoriasis, primary sclerosing cholangitis, ulcerative colitis) (pleiotropy)	8,726 European ancestry ankylosing spondylitis cases, 19,085 European ancestry Crohn’s disease cases, 6,530 European ancestry psoriasis cases, 3,408 European ancestry primary sclerosing cholangitis cases, 14,513 European ancestry ulcerative colitis cases, 34,213 European ancestry controls	NA	4q24	4	102513096	NFKB1	NFKB1			ENSG00000109320			rs3774937-?	rs3774937	0	3774937	intron_variant	0	NR	2E-18	17.69897000433602	(subset analysis)			Illumina [130052]	N	ankylosing spondylitis, psoriasis, ulcerative colitis, Crohn's disease, sclerosing cholangitis	http://www.ebi.ac.uk/efo/EFO_0003898, http://www.ebi.ac.uk/efo/EFO_0000676, http://www.ebi.ac.uk/efo/EFO_0000729, http://www.ebi.ac.uk/efo/EFO_0000384, http://www.ebi.ac.uk/efo/EFO_0004268	GCST005537	Targeted genotyping array [ImmunoChip]
2018-04-26	26974007	Ellinghaus D	2016-03-14	Nat Genet	www.ncbi.nlm.nih.gov/pubmed/26974007	Analysis of five chronic inflammatory diseases identifies 27 new associations and highlights disease-specific patterns at shared loci.	Chronic inflammatory diseases (ankylosing spondylitis, Crohn's disease, psoriasis, primary sclerosing cholangitis, ulcerative colitis) (pleiotropy)	8,726 European ancestry ankylosing spondylitis cases, 19,085 European ancestry Crohn’s disease cases, 6,530 European ancestry psoriasis cases, 3,408 European ancestry primary sclerosing cholangitis cases, 14,513 European ancestry ulcerative colitis cases, 34,213 European ancestry controls	NA	4q27	4	122531076	intergenic	IL2 - IL21	ENSG00000109471	ENSG00000138684		74351	79032	rs59867199-?	rs59867199	0	59867199	intergenic_variant	1	NR	7E-20	19.154901959985743	(subset analysis)			Illumina [130052]	N	ankylosing spondylitis, psoriasis, ulcerative colitis, Crohn's disease, sclerosing cholangitis	http://www.ebi.ac.uk/efo/EFO_0003898, http://www.ebi.ac.uk/efo/EFO_0000676, http://www.ebi.ac.uk/efo/EFO_0000729, http://www.ebi.ac.uk/efo/EFO_0000384, http://www.ebi.ac.uk/efo/EFO_0004268	GCST005537	Targeted genotyping array [ImmunoChip]
2018-04-26	26974007	Ellinghaus D	2016-03-14	Nat Genet	www.ncbi.nlm.nih.gov/pubmed/26974007	Analysis of five chronic inflammatory diseases identifies 27 new associations and highlights disease-specific patterns at shared loci.	Chronic inflammatory diseases (ankylosing spondylitis, Crohn's disease, psoriasis, primary sclerosing cholangitis, ulcerative colitis) (pleiotropy)	8,726 European ancestry ankylosing spondylitis cases, 19,085 European ancestry Crohn’s disease cases, 6,530 European ancestry psoriasis cases, 3,408 European ancestry primary sclerosing cholangitis cases, 14,513 European ancestry ulcerative colitis cases, 34,213 European ancestry controls	NA	4q27	4	122629959	IL21	IL21-AS1			ENSG00000227145			rs13132308-?	rs13132308	0	13132308	intron_variant	0	NR	5E-8	7.301029995663981	(subset analysis)			Illumina [130052]	N	ankylosing spondylitis, psoriasis, ulcerative colitis, Crohn's disease, sclerosing cholangitis	http://www.ebi.ac.uk/efo/EFO_0003898, http://www.ebi.ac.uk/efo/EFO_0000676, http://www.ebi.ac.uk/efo/EFO_0000729, http://www.ebi.ac.uk/efo/EFO_0000384, http://www.ebi.ac.uk/efo/EFO_0004268	GCST005537	Targeted genotyping array [ImmunoChip]
2018-04-26	26974007	Ellinghaus D	2016-03-14	Nat Genet	www.ncbi.nlm.nih.gov/pubmed/26974007	Analysis of five chronic inflammatory diseases identifies 27 new associations and highlights disease-specific patterns at shared loci.	Chronic inflammatory diseases (ankylosing spondylitis, Crohn's disease, psoriasis, primary sclerosing cholangitis, ulcerative colitis) (pleiotropy)	8,726 European ancestry ankylosing spondylitis cases, 19,085 European ancestry Crohn’s disease cases, 6,530 European ancestry psoriasis cases, 3,408 European ancestry primary sclerosing cholangitis cases, 14,513 European ancestry ulcerative colitis cases, 34,213 European ancestry controls	NA	5p15.2	5	10521556	RP11-1C1.5	LINC02213			ENSG00000249160			rs11750385-?	rs11750385	0	11750385	intron_variant	0	NR	4E-8	7.3979400086720375	(subset analysis)			Illumina [130052]	N	ankylosing spondylitis, psoriasis, ulcerative colitis, Crohn's disease, sclerosing cholangitis	http://www.ebi.ac.uk/efo/EFO_0003898, http://www.ebi.ac.uk/efo/EFO_0000676, http://www.ebi.ac.uk/efo/EFO_0000729, http://www.ebi.ac.uk/efo/EFO_0000384, http://www.ebi.ac.uk/efo/EFO_0004268	GCST005537	Targeted genotyping array [ImmunoChip]
2018-04-26	26974007	Ellinghaus D	2016-03-14	Nat Genet	www.ncbi.nlm.nih.gov/pubmed/26974007	Analysis of five chronic inflammatory diseases identifies 27 new associations and highlights disease-specific patterns at shared loci.	Chronic inflammatory diseases (ankylosing spondylitis, Crohn's disease, psoriasis, primary sclerosing cholangitis, ulcerative colitis) (pleiotropy)	8,726 European ancestry ankylosing spondylitis cases, 19,085 European ancestry Crohn’s disease cases, 6,530 European ancestry psoriasis cases, 3,408 European ancestry primary sclerosing cholangitis cases, 14,513 European ancestry ulcerative colitis cases, 34,213 European ancestry controls	NA	5p15.2	5	10689450	DAP	DAP			ENSG00000112977			rs3776414-?	rs3776414	0	3776414	intron_variant	0	NR	6E-9	8.221848749616356	(subset analysis)			Illumina [130052]	N	ankylosing spondylitis, psoriasis, ulcerative colitis, Crohn's disease, sclerosing cholangitis	http://www.ebi.ac.uk/efo/EFO_0003898, http://www.ebi.ac.uk/efo/EFO_0000676, http://www.ebi.ac.uk/efo/EFO_0000729, http://www.ebi.ac.uk/efo/EFO_0000384, http://www.ebi.ac.uk/efo/EFO_0004268	GCST005537	Targeted genotyping array [ImmunoChip]
2018-04-26	26974007	Ellinghaus D	2016-03-14	Nat Genet	www.ncbi.nlm.nih.gov/pubmed/26974007	Analysis of five chronic inflammatory diseases identifies 27 new associations and highlights disease-specific patterns at shared loci.	Chronic inflammatory diseases (ankylosing spondylitis, Crohn's disease, psoriasis, primary sclerosing cholangitis, ulcerative colitis) (pleiotropy)	8,726 European ancestry ankylosing spondylitis cases, 19,085 European ancestry Crohn’s disease cases, 6,530 European ancestry psoriasis cases, 3,408 European ancestry primary sclerosing cholangitis cases, 14,513 European ancestry ulcerative colitis cases, 34,213 European ancestry controls	NA	5p13.1	5	38867630	OSMR	OSMR			ENSG00000145623			rs395157-?	rs395157	0	395157	intron_variant	0	NR	8E-15	14.096910013008056	(subset analysis)			Illumina [130052]	N	ankylosing spondylitis, psoriasis, ulcerative colitis, Crohn's disease, sclerosing cholangitis	http://www.ebi.ac.uk/efo/EFO_0003898, http://www.ebi.ac.uk/efo/EFO_0000676, http://www.ebi.ac.uk/efo/EFO_0000729, http://www.ebi.ac.uk/efo/EFO_0000384, http://www.ebi.ac.uk/efo/EFO_0004268	GCST005537	Targeted genotyping array [ImmunoChip]
2018-04-26	26974007	Ellinghaus D	2016-03-14	Nat Genet	www.ncbi.nlm.nih.gov/pubmed/26974007	Analysis of five chronic inflammatory diseases identifies 27 new associations and highlights disease-specific patterns at shared loci.	Chronic inflammatory diseases (ankylosing spondylitis, Crohn's disease, psoriasis, primary sclerosing cholangitis, ulcerative colitis) (pleiotropy)	8,726 European ancestry ankylosing spondylitis cases, 19,085 European ancestry Crohn’s disease cases, 6,530 European ancestry psoriasis cases, 3,408 European ancestry primary sclerosing cholangitis cases, 14,513 European ancestry ulcerative colitis cases, 34,213 European ancestry controls	NA	5p13.1	5	40414887	intergenic	RNU1-150P - TTC33	ENSG00000199361	ENSG00000113638		145168	97446	rs1992661-?	rs1992661	0	1992661	intron_variant	1	NR	1E-74	74.0	(subset analysis)			Illumina [130052]	N	ankylosing spondylitis, psoriasis, ulcerative colitis, Crohn's disease, sclerosing cholangitis	http://www.ebi.ac.uk/efo/EFO_0003898, http://www.ebi.ac.uk/efo/EFO_0000676, http://www.ebi.ac.uk/efo/EFO_0000729, http://www.ebi.ac.uk/efo/EFO_0000384, http://www.ebi.ac.uk/efo/EFO_0004268	GCST005537	Targeted genotyping array [ImmunoChip]
2018-04-26	26974007	Ellinghaus D	2016-03-14	Nat Genet	www.ncbi.nlm.nih.gov/pubmed/26974007	Analysis of five chronic inflammatory diseases identifies 27 new associations and highlights disease-specific patterns at shared loci.	Chronic inflammatory diseases (ankylosing spondylitis, Crohn's disease, psoriasis, primary sclerosing cholangitis, ulcerative colitis) (pleiotropy)	8,726 European ancestry ankylosing spondylitis cases, 19,085 European ancestry Crohn’s disease cases, 6,530 European ancestry psoriasis cases, 3,408 European ancestry primary sclerosing cholangitis cases, 14,513 European ancestry ulcerative colitis cases, 34,213 European ancestry controls	NA	6q15	6	90263440	BACH2	BACH2			ENSG00000112182			rs1847472-?	rs1847472	0	1847472	intron_variant	0	NR	5E-10	9.301029995663981	(subset analysis)			Illumina [130052]	N	ankylosing spondylitis, psoriasis, ulcerative colitis, Crohn's disease, sclerosing cholangitis	http://www.ebi.ac.uk/efo/EFO_0003898, http://www.ebi.ac.uk/efo/EFO_0000676, http://www.ebi.ac.uk/efo/EFO_0000729, http://www.ebi.ac.uk/efo/EFO_0000384, http://www.ebi.ac.uk/efo/EFO_0004268	GCST005537	Targeted genotyping array [ImmunoChip]
2018-04-26	26974007	Ellinghaus D	2016-03-14	Nat Genet	www.ncbi.nlm.nih.gov/pubmed/26974007	Analysis of five chronic inflammatory diseases identifies 27 new associations and highlights disease-specific patterns at shared loci.	Chronic inflammatory diseases (ankylosing spondylitis, Crohn's disease, psoriasis, primary sclerosing cholangitis, ulcerative colitis) (pleiotropy)	8,726 European ancestry ankylosing spondylitis cases, 19,085 European ancestry Crohn’s disease cases, 6,530 European ancestry psoriasis cases, 3,408 European ancestry primary sclerosing cholangitis cases, 14,513 European ancestry ulcerative colitis cases, 34,213 European ancestry controls	NA	6q21	6	106026874	intergenic	PRDM1			ENSG00000057657			rs4946717-?	rs4946717	0	4946717	intron_variant	0	NR	1E-21	21.0	(subset analysis)			Illumina [130052]	N	ankylosing spondylitis, psoriasis, ulcerative colitis, Crohn's disease, sclerosing cholangitis	http://www.ebi.ac.uk/efo/EFO_0003898, http://www.ebi.ac.uk/efo/EFO_0000676, http://www.ebi.ac.uk/efo/EFO_0000729, http://www.ebi.ac.uk/efo/EFO_0000384, http://www.ebi.ac.uk/efo/EFO_0004268	GCST005537	Targeted genotyping array [ImmunoChip]
2018-04-26	26974007	Ellinghaus D	2016-03-14	Nat Genet	www.ncbi.nlm.nih.gov/pubmed/26974007	Analysis of five chronic inflammatory diseases identifies 27 new associations and highlights disease-specific patterns at shared loci.	Chronic inflammatory diseases (ankylosing spondylitis, Crohn's disease, psoriasis, primary sclerosing cholangitis, ulcerative colitis) (pleiotropy)	8,726 European ancestry ankylosing spondylitis cases, 19,085 European ancestry Crohn’s disease cases, 6,530 European ancestry psoriasis cases, 3,408 European ancestry primary sclerosing cholangitis cases, 14,513 European ancestry ulcerative colitis cases, 34,213 European ancestry controls	NA	6q21	6	106082455	PRDM1	ATG5, PRDM1			ENSG00000057663, ENSG00000057657			rs28701841-?	rs28701841	0	28701841	intron_variant	0	NR	6E-10	9.221848749616356	(subset analysis)			Illumina [130052]	N	ankylosing spondylitis, psoriasis, ulcerative colitis, Crohn's disease, sclerosing cholangitis	http://www.ebi.ac.uk/efo/EFO_0003898, http://www.ebi.ac.uk/efo/EFO_0000676, http://www.ebi.ac.uk/efo/EFO_0000729, http://www.ebi.ac.uk/efo/EFO_0000384, http://www.ebi.ac.uk/efo/EFO_0004268	GCST005537	Targeted genotyping array [ImmunoChip]
2018-04-26	26974007	Ellinghaus D	2016-03-14	Nat Genet	www.ncbi.nlm.nih.gov/pubmed/26974007	Analysis of five chronic inflammatory diseases identifies 27 new associations and highlights disease-specific patterns at shared loci.	Chronic inflammatory diseases (ankylosing spondylitis, Crohn's disease, psoriasis, primary sclerosing cholangitis, ulcerative colitis) (pleiotropy)	8,726 European ancestry ankylosing spondylitis cases, 19,085 European ancestry Crohn’s disease cases, 6,530 European ancestry psoriasis cases, 3,408 European ancestry primary sclerosing cholangitis cases, 14,513 European ancestry ulcerative colitis cases, 34,213 European ancestry controls	NA	6q22.33	6	127956006	intergenic	THEMIS - PTPRK	ENSG00000172673	ENSG00000152894		37375	12779	rs9491891-?	rs9491891	0	9491891	intergenic_variant	1	NR	5E-15	14.301029995663981	(subset analysis)			Illumina [130052]	N	ankylosing spondylitis, psoriasis, ulcerative colitis, Crohn's disease, sclerosing cholangitis	http://www.ebi.ac.uk/efo/EFO_0003898, http://www.ebi.ac.uk/efo/EFO_0000676, http://www.ebi.ac.uk/efo/EFO_0000729, http://www.ebi.ac.uk/efo/EFO_0000384, http://www.ebi.ac.uk/efo/EFO_0004268	GCST005537	Targeted genotyping array [ImmunoChip]
2018-04-26	26974007	Ellinghaus D	2016-03-14	Nat Genet	www.ncbi.nlm.nih.gov/pubmed/26974007	Analysis of five chronic inflammatory diseases identifies 27 new associations and highlights disease-specific patterns at shared loci.	Chronic inflammatory diseases (ankylosing spondylitis, Crohn's disease, psoriasis, primary sclerosing cholangitis, ulcerative colitis) (pleiotropy)	8,726 European ancestry ankylosing spondylitis cases, 19,085 European ancestry Crohn’s disease cases, 6,530 European ancestry psoriasis cases, 3,408 European ancestry primary sclerosing cholangitis cases, 14,513 European ancestry ulcerative colitis cases, 34,213 European ancestry controls	NA	6q23.3	6	137876687	TNFAIP3	TNFAIP3			ENSG00000118503			rs582757-?	rs582757	0	582757	intron_variant	0	NR	1E-16	16.0	(subset analysis)			Illumina [130052]	N	ankylosing spondylitis, psoriasis, ulcerative colitis, Crohn's disease, sclerosing cholangitis	http://www.ebi.ac.uk/efo/EFO_0003898, http://www.ebi.ac.uk/efo/EFO_0000676, http://www.ebi.ac.uk/efo/EFO_0000729, http://www.ebi.ac.uk/efo/EFO_0000384, http://www.ebi.ac.uk/efo/EFO_0004268	GCST005537	Targeted genotyping array [ImmunoChip]
2018-04-26	26974007	Ellinghaus D	2016-03-14	Nat Genet	www.ncbi.nlm.nih.gov/pubmed/26974007	Analysis of five chronic inflammatory diseases identifies 27 new associations and highlights disease-specific patterns at shared loci.	Chronic inflammatory diseases (ankylosing spondylitis, Crohn's disease, psoriasis, primary sclerosing cholangitis, ulcerative colitis) (pleiotropy)	8,726 European ancestry ankylosing spondylitis cases, 19,085 European ancestry Crohn’s disease cases, 6,530 European ancestry psoriasis cases, 3,408 European ancestry primary sclerosing cholangitis cases, 14,513 European ancestry ulcerative colitis cases, 34,213 European ancestry controls	NA	6q23.3	6	137652695	intergenic	BTF3L4P3 - LINC03004	ENSG00000213108	ENSG00000230533		108323	5303	rs928722-?	rs928722	0	928722	intergenic_variant	1	NR	4E-14	13.397940008672037	(subset analysis)			Illumina [130052]	N	ankylosing spondylitis, psoriasis, ulcerative colitis, Crohn's disease, sclerosing cholangitis	http://www.ebi.ac.uk/efo/EFO_0003898, http://www.ebi.ac.uk/efo/EFO_0000676, http://www.ebi.ac.uk/efo/EFO_0000729, http://www.ebi.ac.uk/efo/EFO_0000384, http://www.ebi.ac.uk/efo/EFO_0004268	GCST005537	Targeted genotyping array [ImmunoChip]
2018-04-26	26974007	Ellinghaus D	2016-03-14	Nat Genet	www.ncbi.nlm.nih.gov/pubmed/26974007	Analysis of five chronic inflammatory diseases identifies 27 new associations and highlights disease-specific patterns at shared loci.	Chronic inflammatory diseases (ankylosing spondylitis, Crohn's disease, psoriasis, primary sclerosing cholangitis, ulcerative colitis) (pleiotropy)	8,726 European ancestry ankylosing spondylitis cases, 19,085 European ancestry Crohn’s disease cases, 6,530 European ancestry psoriasis cases, 3,408 European ancestry primary sclerosing cholangitis cases, 14,513 European ancestry ulcerative colitis cases, 34,213 European ancestry controls	NA	6q23.3	6	137641937	intergenic	BTF3L4P3 - LINC03004	ENSG00000213108	ENSG00000230533		97565	16061	rs9494840-?	rs9494840	0	9494840	regulatory_region_variant	1	NR	3E-9	8.522878745280337	(subset analysis)			Illumina [130052]	N	ankylosing spondylitis, psoriasis, ulcerative colitis, Crohn's disease, sclerosing cholangitis	http://www.ebi.ac.uk/efo/EFO_0003898, http://www.ebi.ac.uk/efo/EFO_0000676, http://www.ebi.ac.uk/efo/EFO_0000729, http://www.ebi.ac.uk/efo/EFO_0000384, http://www.ebi.ac.uk/efo/EFO_0004268	GCST005537	Targeted genotyping array [ImmunoChip]
2018-04-26	26974007	Ellinghaus D	2016-03-14	Nat Genet	www.ncbi.nlm.nih.gov/pubmed/26974007	Analysis of five chronic inflammatory diseases identifies 27 new associations and highlights disease-specific patterns at shared loci.	Chronic inflammatory diseases (ankylosing spondylitis, Crohn's disease, psoriasis, primary sclerosing cholangitis, ulcerative colitis) (pleiotropy)	8,726 European ancestry ankylosing spondylitis cases, 19,085 European ancestry Crohn’s disease cases, 6,530 European ancestry psoriasis cases, 3,408 European ancestry primary sclerosing cholangitis cases, 14,513 European ancestry ulcerative colitis cases, 34,213 European ancestry controls	NA	6q25.3	6	159085568	intergenic	TAGAP-AS1			ENSG00000271913			rs2451258-?	rs2451258	0	2451258	intron_variant	0	NR	5E-17	16.30102999566398	(subset analysis)			Illumina [130052]	N	ankylosing spondylitis, psoriasis, ulcerative colitis, Crohn's disease, sclerosing cholangitis	http://www.ebi.ac.uk/efo/EFO_0003898, http://www.ebi.ac.uk/efo/EFO_0000676, http://www.ebi.ac.uk/efo/EFO_0000729, http://www.ebi.ac.uk/efo/EFO_0000384, http://www.ebi.ac.uk/efo/EFO_0004268	GCST005537	Targeted genotyping array [ImmunoChip]
2018-04-26	26974007	Ellinghaus D	2016-03-14	Nat Genet	www.ncbi.nlm.nih.gov/pubmed/26974007	Analysis of five chronic inflammatory diseases identifies 27 new associations and highlights disease-specific patterns at shared loci.	Chronic inflammatory diseases (ankylosing spondylitis, Crohn's disease, psoriasis, primary sclerosing cholangitis, ulcerative colitis) (pleiotropy)	8,726 European ancestry ankylosing spondylitis cases, 19,085 European ancestry Crohn’s disease cases, 6,530 European ancestry psoriasis cases, 3,408 European ancestry primary sclerosing cholangitis cases, 14,513 European ancestry ulcerative colitis cases, 34,213 European ancestry controls	NA				FGFR1OP							rs67025039-?	rs67025039	0	67025039		1	NR	9E-25	24.045757490560675	(subset analysis)			Illumina [130052]	N	ankylosing spondylitis, psoriasis, ulcerative colitis, Crohn's disease, sclerosing cholangitis	http://www.ebi.ac.uk/efo/EFO_0003898, http://www.ebi.ac.uk/efo/EFO_0000676, http://www.ebi.ac.uk/efo/EFO_0000729, http://www.ebi.ac.uk/efo/EFO_0000384, http://www.ebi.ac.uk/efo/EFO_0004268	GCST005537	Targeted genotyping array [ImmunoChip]
2018-04-26	26974007	Ellinghaus D	2016-03-14	Nat Genet	www.ncbi.nlm.nih.gov/pubmed/26974007	Analysis of five chronic inflammatory diseases identifies 27 new associations and highlights disease-specific patterns at shared loci.	Chronic inflammatory diseases (ankylosing spondylitis, Crohn's disease, psoriasis, primary sclerosing cholangitis, ulcerative colitis) (pleiotropy)	8,726 European ancestry ankylosing spondylitis cases, 19,085 European ancestry Crohn’s disease cases, 6,530 European ancestry psoriasis cases, 3,408 European ancestry primary sclerosing cholangitis cases, 14,513 European ancestry ulcerative colitis cases, 34,213 European ancestry controls	NA	6q27	6	167098098	RP11-517H2.6	CEP43 - CCR6	ENSG00000213066	ENSG00000112486		45380	13709	rs111305875-?	rs111305875	0	111305875	intron_variant	1	NR	3E-7	6.522878745280337	(subset analysis)			Illumina [130052]	N	ankylosing spondylitis, psoriasis, ulcerative colitis, Crohn's disease, sclerosing cholangitis	http://www.ebi.ac.uk/efo/EFO_0003898, http://www.ebi.ac.uk/efo/EFO_0000676, http://www.ebi.ac.uk/efo/EFO_0000729, http://www.ebi.ac.uk/efo/EFO_0000384, http://www.ebi.ac.uk/efo/EFO_0004268	GCST005537	Targeted genotyping array [ImmunoChip]
2018-04-26	26974007	Ellinghaus D	2016-03-14	Nat Genet	www.ncbi.nlm.nih.gov/pubmed/26974007	Analysis of five chronic inflammatory diseases identifies 27 new associations and highlights disease-specific patterns at shared loci.	Chronic inflammatory diseases (ankylosing spondylitis, Crohn's disease, psoriasis, primary sclerosing cholangitis, ulcerative colitis) (pleiotropy)	8,726 European ancestry ankylosing spondylitis cases, 19,085 European ancestry Crohn’s disease cases, 6,530 European ancestry psoriasis cases, 3,408 European ancestry primary sclerosing cholangitis cases, 14,513 European ancestry ulcerative colitis cases, 34,213 European ancestry controls	NA	6q27	6	167024500	FGFR1OP	CEP43			ENSG00000213066			rs2301436-?	rs2301436	0	2301436	intron_variant	0	NR	8E-7	6.096910013008056	(subset analysis)			Illumina [130052]	N	ankylosing spondylitis, psoriasis, ulcerative colitis, Crohn's disease, sclerosing cholangitis	http://www.ebi.ac.uk/efo/EFO_0003898, http://www.ebi.ac.uk/efo/EFO_0000676, http://www.ebi.ac.uk/efo/EFO_0000729, http://www.ebi.ac.uk/efo/EFO_0000384, http://www.ebi.ac.uk/efo/EFO_0004268	GCST005537	Targeted genotyping array [ImmunoChip]
2018-04-26	26974007	Ellinghaus D	2016-03-14	Nat Genet	www.ncbi.nlm.nih.gov/pubmed/26974007	Analysis of five chronic inflammatory diseases identifies 27 new associations and highlights disease-specific patterns at shared loci.	Chronic inflammatory diseases (ankylosing spondylitis, Crohn's disease, psoriasis, primary sclerosing cholangitis, ulcerative colitis) (pleiotropy)	8,726 European ancestry ankylosing spondylitis cases, 19,085 European ancestry Crohn’s disease cases, 6,530 European ancestry psoriasis cases, 3,408 European ancestry primary sclerosing cholangitis cases, 14,513 European ancestry ulcerative colitis cases, 34,213 European ancestry controls	NA	7p22.2	7	2830351	GNA12	GNA12			ENSG00000146535			rs1182188-?	rs1182188	0	1182188	intron_variant	0	NR	4E-11	10.397940008672037	(subset analysis)			Illumina [130052]	N	ankylosing spondylitis, psoriasis, ulcerative colitis, Crohn's disease, sclerosing cholangitis	http://www.ebi.ac.uk/efo/EFO_0003898, http://www.ebi.ac.uk/efo/EFO_0000676, http://www.ebi.ac.uk/efo/EFO_0000729, http://www.ebi.ac.uk/efo/EFO_0000384, http://www.ebi.ac.uk/efo/EFO_0004268	GCST005537	Targeted genotyping array [ImmunoChip]
2018-04-26	26974007	Ellinghaus D	2016-03-14	Nat Genet	www.ncbi.nlm.nih.gov/pubmed/26974007	Analysis of five chronic inflammatory diseases identifies 27 new associations and highlights disease-specific patterns at shared loci.	Chronic inflammatory diseases (ankylosing spondylitis, Crohn's disease, psoriasis, primary sclerosing cholangitis, ulcerative colitis) (pleiotropy)	8,726 European ancestry ankylosing spondylitis cases, 19,085 European ancestry Crohn’s disease cases, 6,530 European ancestry psoriasis cases, 3,408 European ancestry primary sclerosing cholangitis cases, 14,513 European ancestry ulcerative colitis cases, 34,213 European ancestry controls	NA	7p21.1	7	17157947	intergenic	AHR			ENSG00000106546			rs1525735-?	rs1525735	0	1525735	intron_variant	0	NR	9E-9	8.045757490560675	(subset analysis)			Illumina [130052]	N	ankylosing spondylitis, psoriasis, ulcerative colitis, Crohn's disease, sclerosing cholangitis	http://www.ebi.ac.uk/efo/EFO_0003898, http://www.ebi.ac.uk/efo/EFO_0000676, http://www.ebi.ac.uk/efo/EFO_0000729, http://www.ebi.ac.uk/efo/EFO_0000384, http://www.ebi.ac.uk/efo/EFO_0004268	GCST005537	Targeted genotyping array [ImmunoChip]
2018-04-26	26974007	Ellinghaus D	2016-03-14	Nat Genet	www.ncbi.nlm.nih.gov/pubmed/26974007	Analysis of five chronic inflammatory diseases identifies 27 new associations and highlights disease-specific patterns at shared loci.	Chronic inflammatory diseases (ankylosing spondylitis, Crohn's disease, psoriasis, primary sclerosing cholangitis, ulcerative colitis) (pleiotropy)	8,726 European ancestry ankylosing spondylitis cases, 19,085 European ancestry Crohn’s disease cases, 6,530 European ancestry psoriasis cases, 3,408 European ancestry primary sclerosing cholangitis cases, 14,513 European ancestry ulcerative colitis cases, 34,213 European ancestry controls	NA	7p15.2	7	26832962	SKAP2	SKAP2			ENSG00000005020			rs28550029-?	rs28550029	0	28550029	intron_variant	0	NR	3E-18	17.522878745280337	(subset analysis)			Illumina [130052]	N	ankylosing spondylitis, psoriasis, ulcerative colitis, Crohn's disease, sclerosing cholangitis	http://www.ebi.ac.uk/efo/EFO_0003898, http://www.ebi.ac.uk/efo/EFO_0000676, http://www.ebi.ac.uk/efo/EFO_0000729, http://www.ebi.ac.uk/efo/EFO_0000384, http://www.ebi.ac.uk/efo/EFO_0004268	GCST005537	Targeted genotyping array [ImmunoChip]
2018-04-26	26974007	Ellinghaus D	2016-03-14	Nat Genet	www.ncbi.nlm.nih.gov/pubmed/26974007	Analysis of five chronic inflammatory diseases identifies 27 new associations and highlights disease-specific patterns at shared loci.	Chronic inflammatory diseases (ankylosing spondylitis, Crohn's disease, psoriasis, primary sclerosing cholangitis, ulcerative colitis) (pleiotropy)	8,726 European ancestry ankylosing spondylitis cases, 19,085 European ancestry Crohn’s disease cases, 6,530 European ancestry psoriasis cases, 3,408 European ancestry primary sclerosing cholangitis cases, 14,513 European ancestry ulcerative colitis cases, 34,213 European ancestry controls	NA	7p15.1	7	28154778	JAZF1	JAZF1			ENSG00000153814			rs860262-?	rs860262	0	860262	intron_variant	0	NR	7E-9	8.154901959985743	(subset analysis)			Illumina [130052]	N	ankylosing spondylitis, psoriasis, ulcerative colitis, Crohn's disease, sclerosing cholangitis	http://www.ebi.ac.uk/efo/EFO_0003898, http://www.ebi.ac.uk/efo/EFO_0000676, http://www.ebi.ac.uk/efo/EFO_0000729, http://www.ebi.ac.uk/efo/EFO_0000384, http://www.ebi.ac.uk/efo/EFO_0004268	GCST005537	Targeted genotyping array [ImmunoChip]
2018-04-26	26974007	Ellinghaus D	2016-03-14	Nat Genet	www.ncbi.nlm.nih.gov/pubmed/26974007	Analysis of five chronic inflammatory diseases identifies 27 new associations and highlights disease-specific patterns at shared loci.	Chronic inflammatory diseases (ankylosing spondylitis, Crohn's disease, psoriasis, primary sclerosing cholangitis, ulcerative colitis) (pleiotropy)	8,726 European ancestry ankylosing spondylitis cases, 19,085 European ancestry Crohn’s disease cases, 6,530 European ancestry psoriasis cases, 3,408 European ancestry primary sclerosing cholangitis cases, 14,513 European ancestry ulcerative colitis cases, 34,213 European ancestry controls	NA	7p12.2	7	50283578	AC020743.4	SPATA48 - IKZF1	ENSG00000164500	ENSG00000185811		124322	20490	rs4917129-?	rs4917129	0	4917129	intergenic_variant	1	NR	4E-12	11.397940008672037	(subset analysis)			Illumina [130052]	N	ankylosing spondylitis, psoriasis, ulcerative colitis, Crohn's disease, sclerosing cholangitis	http://www.ebi.ac.uk/efo/EFO_0003898, http://www.ebi.ac.uk/efo/EFO_0000676, http://www.ebi.ac.uk/efo/EFO_0000729, http://www.ebi.ac.uk/efo/EFO_0000384, http://www.ebi.ac.uk/efo/EFO_0004268	GCST005537	Targeted genotyping array [ImmunoChip]
2018-04-26	26974007	Ellinghaus D	2016-03-14	Nat Genet	www.ncbi.nlm.nih.gov/pubmed/26974007	Analysis of five chronic inflammatory diseases identifies 27 new associations and highlights disease-specific patterns at shared loci.	Chronic inflammatory diseases (ankylosing spondylitis, Crohn's disease, psoriasis, primary sclerosing cholangitis, ulcerative colitis) (pleiotropy)	8,726 European ancestry ankylosing spondylitis cases, 19,085 European ancestry Crohn’s disease cases, 6,530 European ancestry psoriasis cases, 3,408 European ancestry primary sclerosing cholangitis cases, 14,513 European ancestry ulcerative colitis cases, 34,213 European ancestry controls	NA	7p12.2	7	50136058	C7orf72	SPATA48			ENSG00000164500			rs12718244-?	rs12718244	0	12718244	intron_variant	0	NR	2E-9	8.698970004336019	(subset analysis)			Illumina [130052]	N	ankylosing spondylitis, psoriasis, ulcerative colitis, Crohn's disease, sclerosing cholangitis	http://www.ebi.ac.uk/efo/EFO_0003898, http://www.ebi.ac.uk/efo/EFO_0000676, http://www.ebi.ac.uk/efo/EFO_0000729, http://www.ebi.ac.uk/efo/EFO_0000384, http://www.ebi.ac.uk/efo/EFO_0004268	GCST005537	Targeted genotyping array [ImmunoChip]
2018-04-26	26974007	Ellinghaus D	2016-03-14	Nat Genet	www.ncbi.nlm.nih.gov/pubmed/26974007	Analysis of five chronic inflammatory diseases identifies 27 new associations and highlights disease-specific patterns at shared loci.	Chronic inflammatory diseases (ankylosing spondylitis, Crohn's disease, psoriasis, primary sclerosing cholangitis, ulcerative colitis) (pleiotropy)	8,726 European ancestry ankylosing spondylitis cases, 19,085 European ancestry Crohn’s disease cases, 6,530 European ancestry psoriasis cases, 3,408 European ancestry primary sclerosing cholangitis cases, 14,513 European ancestry ulcerative colitis cases, 34,213 European ancestry controls	NA	7q22.1	7	99161494	intergenic	SMURF1 - KPNA7	ENSG00000198742	ENSG00000185467		17386	12078	rs9297145-?	rs9297145	0	9297145	intergenic_variant	1	NR	1E-8	8.0	(subset analysis)			Illumina [130052]	N	ankylosing spondylitis, psoriasis, ulcerative colitis, Crohn's disease, sclerosing cholangitis	http://www.ebi.ac.uk/efo/EFO_0003898, http://www.ebi.ac.uk/efo/EFO_0000676, http://www.ebi.ac.uk/efo/EFO_0000729, http://www.ebi.ac.uk/efo/EFO_0000384, http://www.ebi.ac.uk/efo/EFO_0004268	GCST005537	Targeted genotyping array [ImmunoChip]
2018-04-26	26974007	Ellinghaus D	2016-03-14	Nat Genet	www.ncbi.nlm.nih.gov/pubmed/26974007	Analysis of five chronic inflammatory diseases identifies 27 new associations and highlights disease-specific patterns at shared loci.	Chronic inflammatory diseases (ankylosing spondylitis, Crohn's disease, psoriasis, primary sclerosing cholangitis, ulcerative colitis) (pleiotropy)	8,726 European ancestry ankylosing spondylitis cases, 19,085 European ancestry Crohn’s disease cases, 6,530 European ancestry psoriasis cases, 3,408 European ancestry primary sclerosing cholangitis cases, 14,513 European ancestry ulcerative colitis cases, 34,213 European ancestry controls	NA	7q31.1	7	107839681	intergenic	PIGCP2 - DLD	ENSG00000229626	ENSG00000091140		30113	51481	rs6466198-?	rs6466198	0	6466198	regulatory_region_variant	1	NR	1E-21	21.0	(subset analysis)			Illumina [130052]	N	ankylosing spondylitis, psoriasis, ulcerative colitis, Crohn's disease, sclerosing cholangitis	http://www.ebi.ac.uk/efo/EFO_0003898, http://www.ebi.ac.uk/efo/EFO_0000676, http://www.ebi.ac.uk/efo/EFO_0000729, http://www.ebi.ac.uk/efo/EFO_0000384, http://www.ebi.ac.uk/efo/EFO_0004268	GCST005537	Targeted genotyping array [ImmunoChip]
2018-04-26	26974007	Ellinghaus D	2016-03-14	Nat Genet	www.ncbi.nlm.nih.gov/pubmed/26974007	Analysis of five chronic inflammatory diseases identifies 27 new associations and highlights disease-specific patterns at shared loci.	Chronic inflammatory diseases (ankylosing spondylitis, Crohn's disease, psoriasis, primary sclerosing cholangitis, ulcerative colitis) (pleiotropy)	8,726 European ancestry ankylosing spondylitis cases, 19,085 European ancestry Crohn’s disease cases, 6,530 European ancestry psoriasis cases, 3,408 European ancestry primary sclerosing cholangitis cases, 14,513 European ancestry ulcerative colitis cases, 34,213 European ancestry controls	NA	7q31.1	7	107809588	SLC26A3	PIGCP2 - DLD	ENSG00000229626	ENSG00000091140		20	81574	rs7805114-?	rs7805114	0	7805114	intergenic_variant	1	NR	5E-11	10.301029995663981	(subset analysis)			Illumina [130052]	N	ankylosing spondylitis, psoriasis, ulcerative colitis, Crohn's disease, sclerosing cholangitis	http://www.ebi.ac.uk/efo/EFO_0003898, http://www.ebi.ac.uk/efo/EFO_0000676, http://www.ebi.ac.uk/efo/EFO_0000729, http://www.ebi.ac.uk/efo/EFO_0000384, http://www.ebi.ac.uk/efo/EFO_0004268	GCST005537	Targeted genotyping array [ImmunoChip]
2018-04-26	26974007	Ellinghaus D	2016-03-14	Nat Genet	www.ncbi.nlm.nih.gov/pubmed/26974007	Analysis of five chronic inflammatory diseases identifies 27 new associations and highlights disease-specific patterns at shared loci.	Chronic inflammatory diseases (ankylosing spondylitis, Crohn's disease, psoriasis, primary sclerosing cholangitis, ulcerative colitis) (pleiotropy)	8,726 European ancestry ankylosing spondylitis cases, 19,085 European ancestry Crohn’s disease cases, 6,530 European ancestry psoriasis cases, 3,408 European ancestry primary sclerosing cholangitis cases, 14,513 European ancestry ulcerative colitis cases, 34,213 European ancestry controls	NA	7q32.1	7	128933913	IRF5	KCP - IRF5	ENSG00000135253	ENSG00000128604		23194	3544	rs4728142-?	rs4728142	0	4728142	intergenic_variant	1	NR	2E-11	10.698970004336019	(subset analysis)			Illumina [130052]	N	ankylosing spondylitis, psoriasis, ulcerative colitis, Crohn's disease, sclerosing cholangitis	http://www.ebi.ac.uk/efo/EFO_0003898, http://www.ebi.ac.uk/efo/EFO_0000676, http://www.ebi.ac.uk/efo/EFO_0000729, http://www.ebi.ac.uk/efo/EFO_0000384, http://www.ebi.ac.uk/efo/EFO_0004268	GCST005537	Targeted genotyping array [ImmunoChip]
2018-04-26	26974007	Ellinghaus D	2016-03-14	Nat Genet	www.ncbi.nlm.nih.gov/pubmed/26974007	Analysis of five chronic inflammatory diseases identifies 27 new associations and highlights disease-specific patterns at shared loci.	Chronic inflammatory diseases (ankylosing spondylitis, Crohn's disease, psoriasis, primary sclerosing cholangitis, ulcerative colitis) (pleiotropy)	8,726 European ancestry ankylosing spondylitis cases, 19,085 European ancestry Crohn’s disease cases, 6,530 European ancestry psoriasis cases, 3,408 European ancestry primary sclerosing cholangitis cases, 14,513 European ancestry ulcerative colitis cases, 34,213 European ancestry controls	NA	7q36.1	7	148523356	intergenic	RN7SL72P - RPL32P17	ENSG00000243374	ENSG00000213210		84779	57045	rs2538470-?	rs2538470	0	2538470	intergenic_variant	1	NR	2E-10	9.698970004336019	(subset analysis)			Illumina [130052]	N	ankylosing spondylitis, psoriasis, ulcerative colitis, Crohn's disease, sclerosing cholangitis	http://www.ebi.ac.uk/efo/EFO_0003898, http://www.ebi.ac.uk/efo/EFO_0000676, http://www.ebi.ac.uk/efo/EFO_0000729, http://www.ebi.ac.uk/efo/EFO_0000384, http://www.ebi.ac.uk/efo/EFO_0004268	GCST005537	Targeted genotyping array [ImmunoChip]
2018-04-26	26974007	Ellinghaus D	2016-03-14	Nat Genet	www.ncbi.nlm.nih.gov/pubmed/26974007	Analysis of five chronic inflammatory diseases identifies 27 new associations and highlights disease-specific patterns at shared loci.	Chronic inflammatory diseases (ankylosing spondylitis, Crohn's disease, psoriasis, primary sclerosing cholangitis, ulcerative colitis) (pleiotropy)	8,726 European ancestry ankylosing spondylitis cases, 19,085 European ancestry Crohn’s disease cases, 6,530 European ancestry psoriasis cases, 3,408 European ancestry primary sclerosing cholangitis cases, 14,513 European ancestry ulcerative colitis cases, 34,213 European ancestry controls	NA	8q21.3	8	89837077	intergenic	COX6B1P6 - RNU6-925P	ENSG00000253349	ENSG00000207359		13275	63644	rs10094579-?	rs10094579	0	10094579	intergenic_variant	1	NR	2E-10	9.698970004336019	(subset analysis)			Illumina [130052]	N	ankylosing spondylitis, psoriasis, ulcerative colitis, Crohn's disease, sclerosing cholangitis	http://www.ebi.ac.uk/efo/EFO_0003898, http://www.ebi.ac.uk/efo/EFO_0000676, http://www.ebi.ac.uk/efo/EFO_0000729, http://www.ebi.ac.uk/efo/EFO_0000384, http://www.ebi.ac.uk/efo/EFO_0004268	GCST005537	Targeted genotyping array [ImmunoChip]
2018-04-26	26974007	Ellinghaus D	2016-03-14	Nat Genet	www.ncbi.nlm.nih.gov/pubmed/26974007	Analysis of five chronic inflammatory diseases identifies 27 new associations and highlights disease-specific patterns at shared loci.	Chronic inflammatory diseases (ankylosing spondylitis, Crohn's disease, psoriasis, primary sclerosing cholangitis, ulcerative colitis) (pleiotropy)	8,726 European ancestry ankylosing spondylitis cases, 19,085 European ancestry Crohn’s disease cases, 6,530 European ancestry psoriasis cases, 3,408 European ancestry primary sclerosing cholangitis cases, 14,513 European ancestry ulcerative colitis cases, 34,213 European ancestry controls	NA	8q24.13	8	125527723	RP11-136O12.2	TRIB1 - LINC02964	ENSG00000173334	ENSG00000286122		89320	120604	rs1551399-?	rs1551399	0	1551399	intron_variant	1	NR	4E-19	18.397940008672037	(subset analysis)			Illumina [130052]	N	ankylosing spondylitis, psoriasis, ulcerative colitis, Crohn's disease, sclerosing cholangitis	http://www.ebi.ac.uk/efo/EFO_0003898, http://www.ebi.ac.uk/efo/EFO_0000676, http://www.ebi.ac.uk/efo/EFO_0000729, http://www.ebi.ac.uk/efo/EFO_0000384, http://www.ebi.ac.uk/efo/EFO_0004268	GCST005537	Targeted genotyping array [ImmunoChip]
2018-04-26	26974007	Ellinghaus D	2016-03-14	Nat Genet	www.ncbi.nlm.nih.gov/pubmed/26974007	Analysis of five chronic inflammatory diseases identifies 27 new associations and highlights disease-specific patterns at shared loci.	Chronic inflammatory diseases (ankylosing spondylitis, Crohn's disease, psoriasis, primary sclerosing cholangitis, ulcerative colitis) (pleiotropy)	8,726 European ancestry ankylosing spondylitis cases, 19,085 European ancestry Crohn’s disease cases, 6,530 European ancestry psoriasis cases, 3,408 European ancestry primary sclerosing cholangitis cases, 14,513 European ancestry ulcerative colitis cases, 34,213 European ancestry controls	NA	8q24.21	8	128215706	MIR1208, RN7SKP226	PVT1 - RN7SKP226	ENSG00000249859	ENSG00000201782		28605	4798	rs2042011-?	rs2042011	0	2042011	intergenic_variant	1	NR	4E-8	7.3979400086720375	(subset analysis)			Illumina [130052]	N	ankylosing spondylitis, psoriasis, ulcerative colitis, Crohn's disease, sclerosing cholangitis	http://www.ebi.ac.uk/efo/EFO_0003898, http://www.ebi.ac.uk/efo/EFO_0000676, http://www.ebi.ac.uk/efo/EFO_0000729, http://www.ebi.ac.uk/efo/EFO_0000384, http://www.ebi.ac.uk/efo/EFO_0004268	GCST005537	Targeted genotyping array [ImmunoChip]
2018-04-26	26974007	Ellinghaus D	2016-03-14	Nat Genet	www.ncbi.nlm.nih.gov/pubmed/26974007	Analysis of five chronic inflammatory diseases identifies 27 new associations and highlights disease-specific patterns at shared loci.	Chronic inflammatory diseases (ankylosing spondylitis, Crohn's disease, psoriasis, primary sclerosing cholangitis, ulcerative colitis) (pleiotropy)	8,726 European ancestry ankylosing spondylitis cases, 19,085 European ancestry Crohn’s disease cases, 6,530 European ancestry psoriasis cases, 3,408 European ancestry primary sclerosing cholangitis cases, 14,513 European ancestry ulcerative colitis cases, 34,213 European ancestry controls	NA	10p11.21	10	35177257	CREM	CREM			ENSG00000095794			rs34779708-?	rs34779708	0	34779708	intron_variant	0	NR	5E-29	28.30102999566398	(subset analysis)			Illumina [130052]	N	ankylosing spondylitis, psoriasis, ulcerative colitis, Crohn's disease, sclerosing cholangitis	http://www.ebi.ac.uk/efo/EFO_0003898, http://www.ebi.ac.uk/efo/EFO_0000676, http://www.ebi.ac.uk/efo/EFO_0000729, http://www.ebi.ac.uk/efo/EFO_0000384, http://www.ebi.ac.uk/efo/EFO_0004268	GCST005537	Targeted genotyping array [ImmunoChip]
2018-04-26	26974007	Ellinghaus D	2016-03-14	Nat Genet	www.ncbi.nlm.nih.gov/pubmed/26974007	Analysis of five chronic inflammatory diseases identifies 27 new associations and highlights disease-specific patterns at shared loci.	Chronic inflammatory diseases (ankylosing spondylitis, Crohn's disease, psoriasis, primary sclerosing cholangitis, ulcerative colitis) (pleiotropy)	8,726 European ancestry ankylosing spondylitis cases, 19,085 European ancestry Crohn’s disease cases, 6,530 European ancestry psoriasis cases, 3,408 European ancestry primary sclerosing cholangitis cases, 14,513 European ancestry ulcerative colitis cases, 34,213 European ancestry controls	NA	10q21.2	10	62621908	ZNF365	LINC02929			ENSG00000285551			rs7915475-?	rs7915475	0	7915475	intron_variant	0	NR	3E-10	9.522878745280337	(subset analysis)			Illumina [130052]	N	ankylosing spondylitis, psoriasis, ulcerative colitis, Crohn's disease, sclerosing cholangitis	http://www.ebi.ac.uk/efo/EFO_0003898, http://www.ebi.ac.uk/efo/EFO_0000676, http://www.ebi.ac.uk/efo/EFO_0000729, http://www.ebi.ac.uk/efo/EFO_0000384, http://www.ebi.ac.uk/efo/EFO_0004268	GCST005537	Targeted genotyping array [ImmunoChip]
2018-04-26	26974007	Ellinghaus D	2016-03-14	Nat Genet	www.ncbi.nlm.nih.gov/pubmed/26974007	Analysis of five chronic inflammatory diseases identifies 27 new associations and highlights disease-specific patterns at shared loci.	Chronic inflammatory diseases (ankylosing spondylitis, Crohn's disease, psoriasis, primary sclerosing cholangitis, ulcerative colitis) (pleiotropy)	8,726 European ancestry ankylosing spondylitis cases, 19,085 European ancestry Crohn’s disease cases, 6,530 European ancestry psoriasis cases, 3,408 European ancestry primary sclerosing cholangitis cases, 14,513 European ancestry ulcerative colitis cases, 34,213 European ancestry controls	NA	10q22.2	10	73909432	PLAU	PLAU			ENSG00000122861			rs2227551-?	rs2227551	0	2227551	intron_variant	0	NR	3E-8	7.522878745280337	(subset analysis)			Illumina [130052]	N	ankylosing spondylitis, psoriasis, ulcerative colitis, Crohn's disease, sclerosing cholangitis	http://www.ebi.ac.uk/efo/EFO_0003898, http://www.ebi.ac.uk/efo/EFO_0000676, http://www.ebi.ac.uk/efo/EFO_0000729, http://www.ebi.ac.uk/efo/EFO_0000384, http://www.ebi.ac.uk/efo/EFO_0004268	GCST005537	Targeted genotyping array [ImmunoChip]
2018-04-26	26974007	Ellinghaus D	2016-03-14	Nat Genet	www.ncbi.nlm.nih.gov/pubmed/26974007	Analysis of five chronic inflammatory diseases identifies 27 new associations and highlights disease-specific patterns at shared loci.	Chronic inflammatory diseases (ankylosing spondylitis, Crohn's disease, psoriasis, primary sclerosing cholangitis, ulcerative colitis) (pleiotropy)	8,726 European ancestry ankylosing spondylitis cases, 19,085 European ancestry Crohn’s disease cases, 6,530 European ancestry psoriasis cases, 3,408 European ancestry primary sclerosing cholangitis cases, 14,513 European ancestry ulcerative colitis cases, 34,213 European ancestry controls	NA	10q22.3	10	79282718	ZMIZ1	ZMIZ1			ENSG00000108175			rs1250573-?	rs1250573	0	1250573	intron_variant	0	NR	2E-22	21.69897000433602	(subset analysis)			Illumina [130052]	N	ankylosing spondylitis, psoriasis, ulcerative colitis, Crohn's disease, sclerosing cholangitis	http://www.ebi.ac.uk/efo/EFO_0003898, http://www.ebi.ac.uk/efo/EFO_0000676, http://www.ebi.ac.uk/efo/EFO_0000729, http://www.ebi.ac.uk/efo/EFO_0000384, http://www.ebi.ac.uk/efo/EFO_0004268	GCST005537	Targeted genotyping array [ImmunoChip]
2018-04-26	26974007	Ellinghaus D	2016-03-14	Nat Genet	www.ncbi.nlm.nih.gov/pubmed/26974007	Analysis of five chronic inflammatory diseases identifies 27 new associations and highlights disease-specific patterns at shared loci.	Chronic inflammatory diseases (ankylosing spondylitis, Crohn's disease, psoriasis, primary sclerosing cholangitis, ulcerative colitis) (pleiotropy)	8,726 European ancestry ankylosing spondylitis cases, 19,085 European ancestry Crohn’s disease cases, 6,530 European ancestry psoriasis cases, 3,408 European ancestry primary sclerosing cholangitis cases, 14,513 European ancestry ulcerative colitis cases, 34,213 European ancestry controls	NA	10q23.1	10	80491075	TSPAN14	TSPAN14			ENSG00000108219			rs7097656-?	rs7097656	0	7097656	intron_variant	0	NR	1E-13	13.0	(subset analysis)			Illumina [130052]	N	ankylosing spondylitis, psoriasis, ulcerative colitis, Crohn's disease, sclerosing cholangitis	http://www.ebi.ac.uk/efo/EFO_0003898, http://www.ebi.ac.uk/efo/EFO_0000676, http://www.ebi.ac.uk/efo/EFO_0000729, http://www.ebi.ac.uk/efo/EFO_0000384, http://www.ebi.ac.uk/efo/EFO_0004268	GCST005537	Targeted genotyping array [ImmunoChip]
2018-04-26	26974007	Ellinghaus D	2016-03-14	Nat Genet	www.ncbi.nlm.nih.gov/pubmed/26974007	Analysis of five chronic inflammatory diseases identifies 27 new associations and highlights disease-specific patterns at shared loci.	Chronic inflammatory diseases (ankylosing spondylitis, Crohn's disease, psoriasis, primary sclerosing cholangitis, ulcerative colitis) (pleiotropy)	8,726 European ancestry ankylosing spondylitis cases, 19,085 European ancestry Crohn’s disease cases, 6,530 European ancestry psoriasis cases, 3,408 European ancestry primary sclerosing cholangitis cases, 14,513 European ancestry ulcerative colitis cases, 34,213 European ancestry controls	NA	10q23.31	10	88990206	ACTA2	ACTA2, FAS			ENSG00000107796, ENSG00000026103			rs1800682-?	rs1800682	0	1800682	intron_variant	0	NR	4E-9	8.397940008672037	(subset analysis)			Illumina [130052]	N	ankylosing spondylitis, psoriasis, ulcerative colitis, Crohn's disease, sclerosing cholangitis	http://www.ebi.ac.uk/efo/EFO_0003898, http://www.ebi.ac.uk/efo/EFO_0000676, http://www.ebi.ac.uk/efo/EFO_0000729, http://www.ebi.ac.uk/efo/EFO_0000384, http://www.ebi.ac.uk/efo/EFO_0004268	GCST005537	Targeted genotyping array [ImmunoChip]
2018-04-26	26974007	Ellinghaus D	2016-03-14	Nat Genet	www.ncbi.nlm.nih.gov/pubmed/26974007	Analysis of five chronic inflammatory diseases identifies 27 new associations and highlights disease-specific patterns at shared loci.	Chronic inflammatory diseases (ankylosing spondylitis, Crohn's disease, psoriasis, primary sclerosing cholangitis, ulcerative colitis) (pleiotropy)	8,726 European ancestry ankylosing spondylitis cases, 19,085 European ancestry Crohn’s disease cases, 6,530 European ancestry psoriasis cases, 3,408 European ancestry primary sclerosing cholangitis cases, 14,513 European ancestry ulcerative colitis cases, 34,213 European ancestry controls	NA	10q23.33	10	92672243	EIF2S2P3	EIF2S2P3 - HHEX	ENSG00000236493	ENSG00000152804		2500	17712	rs2497318-?	rs2497318	0	2497318	intergenic_variant	1	NR	3E-11	10.522878745280337	(subset analysis)			Illumina [130052]	N	ankylosing spondylitis, psoriasis, ulcerative colitis, Crohn's disease, sclerosing cholangitis	http://www.ebi.ac.uk/efo/EFO_0003898, http://www.ebi.ac.uk/efo/EFO_0000676, http://www.ebi.ac.uk/efo/EFO_0000729, http://www.ebi.ac.uk/efo/EFO_0000384, http://www.ebi.ac.uk/efo/EFO_0004268	GCST005537	Targeted genotyping array [ImmunoChip]
2018-04-26	26974007	Ellinghaus D	2016-03-14	Nat Genet	www.ncbi.nlm.nih.gov/pubmed/26974007	Analysis of five chronic inflammatory diseases identifies 27 new associations and highlights disease-specific patterns at shared loci.	Chronic inflammatory diseases (ankylosing spondylitis, Crohn's disease, psoriasis, primary sclerosing cholangitis, ulcerative colitis) (pleiotropy)	8,726 European ancestry ankylosing spondylitis cases, 19,085 European ancestry Crohn’s disease cases, 6,530 European ancestry psoriasis cases, 3,408 European ancestry primary sclerosing cholangitis cases, 14,513 European ancestry ulcerative colitis cases, 34,213 European ancestry controls	NA	10q24.2	10	99523573	NKX2-3	GOT1-DT - LINC01475	ENSG00000224934	ENSG00000257582		60314	2777	rs10748781-?	rs10748781	0	10748781	intergenic_variant	1	NR	6E-51	50.221848749616356	(subset analysis)			Illumina [130052]	N	ankylosing spondylitis, psoriasis, ulcerative colitis, Crohn's disease, sclerosing cholangitis	http://www.ebi.ac.uk/efo/EFO_0003898, http://www.ebi.ac.uk/efo/EFO_0000676, http://www.ebi.ac.uk/efo/EFO_0000729, http://www.ebi.ac.uk/efo/EFO_0000384, http://www.ebi.ac.uk/efo/EFO_0004268	GCST005537	Targeted genotyping array [ImmunoChip]
2018-04-26	26974007	Ellinghaus D	2016-03-14	Nat Genet	www.ncbi.nlm.nih.gov/pubmed/26974007	Analysis of five chronic inflammatory diseases identifies 27 new associations and highlights disease-specific patterns at shared loci.	Chronic inflammatory diseases (ankylosing spondylitis, Crohn's disease, psoriasis, primary sclerosing cholangitis, ulcerative colitis) (pleiotropy)	8,726 European ancestry ankylosing spondylitis cases, 19,085 European ancestry Crohn’s disease cases, 6,530 European ancestry psoriasis cases, 3,408 European ancestry primary sclerosing cholangitis cases, 14,513 European ancestry ulcerative colitis cases, 34,213 European ancestry controls	NA	13q14.2	13	49021195	FNDC3A	FNDC3A			ENSG00000102531			rs2026029-?	rs2026029	0	2026029	intron_variant	0	NR	1E-7	7.0	(subset analysis)			Illumina [130052]	N	ankylosing spondylitis, psoriasis, ulcerative colitis, Crohn's disease, sclerosing cholangitis	http://www.ebi.ac.uk/efo/EFO_0003898, http://www.ebi.ac.uk/efo/EFO_0000676, http://www.ebi.ac.uk/efo/EFO_0000729, http://www.ebi.ac.uk/efo/EFO_0000384, http://www.ebi.ac.uk/efo/EFO_0004268	GCST005537	Targeted genotyping array [ImmunoChip]
2018-04-26	26974007	Ellinghaus D	2016-03-14	Nat Genet	www.ncbi.nlm.nih.gov/pubmed/26974007	Analysis of five chronic inflammatory diseases identifies 27 new associations and highlights disease-specific patterns at shared loci.	Chronic inflammatory diseases (ankylosing spondylitis, Crohn's disease, psoriasis, primary sclerosing cholangitis, ulcerative colitis) (pleiotropy)	8,726 European ancestry ankylosing spondylitis cases, 19,085 European ancestry Crohn’s disease cases, 6,530 European ancestry psoriasis cases, 3,408 European ancestry primary sclerosing cholangitis cases, 14,513 European ancestry ulcerative colitis cases, 34,213 European ancestry controls	NA	13q32.3	13	99388400	UBAC2	UBAC2 - CCR12P	ENSG00000134882	ENSG00000238241		1896	19437	rs9554587-?	rs9554587	0	9554587	intergenic_variant	1	NR	9E-10	9.045757490560675	(subset analysis)			Illumina [130052]	N	ankylosing spondylitis, psoriasis, ulcerative colitis, Crohn's disease, sclerosing cholangitis	http://www.ebi.ac.uk/efo/EFO_0003898, http://www.ebi.ac.uk/efo/EFO_0000676, http://www.ebi.ac.uk/efo/EFO_0000729, http://www.ebi.ac.uk/efo/EFO_0000384, http://www.ebi.ac.uk/efo/EFO_0004268	GCST005537	Targeted genotyping array [ImmunoChip]
2018-04-26	26974007	Ellinghaus D	2016-03-14	Nat Genet	www.ncbi.nlm.nih.gov/pubmed/26974007	Analysis of five chronic inflammatory diseases identifies 27 new associations and highlights disease-specific patterns at shared loci.	Chronic inflammatory diseases (ankylosing spondylitis, Crohn's disease, psoriasis, primary sclerosing cholangitis, ulcerative colitis) (pleiotropy)	8,726 European ancestry ankylosing spondylitis cases, 19,085 European ancestry Crohn’s disease cases, 6,530 European ancestry psoriasis cases, 3,408 European ancestry primary sclerosing cholangitis cases, 14,513 European ancestry ulcerative colitis cases, 34,213 European ancestry controls	NA	14q13.2	14	35370030	NFKBIA	PSMA6 - RPLP0P3	ENSG00000100902	ENSG00000240023		52537	18091	rs2145623-?	rs2145623	0	2145623	regulatory_region_variant	1	NR	3E-10	9.522878745280337	(subset analysis)			Illumina [130052]	N	ankylosing spondylitis, psoriasis, ulcerative colitis, Crohn's disease, sclerosing cholangitis	http://www.ebi.ac.uk/efo/EFO_0003898, http://www.ebi.ac.uk/efo/EFO_0000676, http://www.ebi.ac.uk/efo/EFO_0000729, http://www.ebi.ac.uk/efo/EFO_0000384, http://www.ebi.ac.uk/efo/EFO_0004268	GCST005537	Targeted genotyping array [ImmunoChip]
2018-04-26	26974007	Ellinghaus D	2016-03-14	Nat Genet	www.ncbi.nlm.nih.gov/pubmed/26974007	Analysis of five chronic inflammatory diseases identifies 27 new associations and highlights disease-specific patterns at shared loci.	Chronic inflammatory diseases (ankylosing spondylitis, Crohn's disease, psoriasis, primary sclerosing cholangitis, ulcerative colitis) (pleiotropy)	8,726 European ancestry ankylosing spondylitis cases, 19,085 European ancestry Crohn’s disease cases, 6,530 European ancestry psoriasis cases, 3,408 European ancestry primary sclerosing cholangitis cases, 14,513 European ancestry ulcerative colitis cases, 34,213 European ancestry controls	NA	14q13.2	14	35094005	PPP2R3C	FAM177A1, PPP2R3C			ENSG00000151327, ENSG00000092020			rs8006884-?	rs8006884	0	8006884	intron_variant	0	NR	7E-10	9.154901959985743	(subset analysis)			Illumina [130052]	N	ankylosing spondylitis, psoriasis, ulcerative colitis, Crohn's disease, sclerosing cholangitis	http://www.ebi.ac.uk/efo/EFO_0003898, http://www.ebi.ac.uk/efo/EFO_0000676, http://www.ebi.ac.uk/efo/EFO_0000729, http://www.ebi.ac.uk/efo/EFO_0000384, http://www.ebi.ac.uk/efo/EFO_0004268	GCST005537	Targeted genotyping array [ImmunoChip]
2018-04-26	26974007	Ellinghaus D	2016-03-14	Nat Genet	www.ncbi.nlm.nih.gov/pubmed/26974007	Analysis of five chronic inflammatory diseases identifies 27 new associations and highlights disease-specific patterns at shared loci.	Chronic inflammatory diseases (ankylosing spondylitis, Crohn's disease, psoriasis, primary sclerosing cholangitis, ulcerative colitis) (pleiotropy)	8,726 European ancestry ankylosing spondylitis cases, 19,085 European ancestry Crohn’s disease cases, 6,530 European ancestry psoriasis cases, 3,408 European ancestry primary sclerosing cholangitis cases, 14,513 European ancestry ulcerative colitis cases, 34,213 European ancestry controls	NA	14q13.2	14	35359535	NFKBIA	PSMA6 - RPLP0P3	ENSG00000100902	ENSG00000240023		42042	28586	rs12879003-?	rs12879003	0	12879003	intergenic_variant	1	NR	3E-7	6.522878745280337	(subset analysis)			Illumina [130052]	N	ankylosing spondylitis, psoriasis, ulcerative colitis, Crohn's disease, sclerosing cholangitis	http://www.ebi.ac.uk/efo/EFO_0003898, http://www.ebi.ac.uk/efo/EFO_0000676, http://www.ebi.ac.uk/efo/EFO_0000729, http://www.ebi.ac.uk/efo/EFO_0000384, http://www.ebi.ac.uk/efo/EFO_0004268	GCST005537	Targeted genotyping array [ImmunoChip]
2018-04-26	26974007	Ellinghaus D	2016-03-14	Nat Genet	www.ncbi.nlm.nih.gov/pubmed/26974007	Analysis of five chronic inflammatory diseases identifies 27 new associations and highlights disease-specific patterns at shared loci.	Chronic inflammatory diseases (ankylosing spondylitis, Crohn's disease, psoriasis, primary sclerosing cholangitis, ulcerative colitis) (pleiotropy)	8,726 European ancestry ankylosing spondylitis cases, 19,085 European ancestry Crohn’s disease cases, 6,530 European ancestry psoriasis cases, 3,408 European ancestry primary sclerosing cholangitis cases, 14,513 European ancestry ulcerative colitis cases, 34,213 European ancestry controls	NA	14q24.3	14	75275048	FOS	U2 - FOS	ENSG00000283555	ENSG00000170345		4268	3778	rs1569328-?	rs1569328	0	1569328	TF_binding_site_variant	1	NR	2E-9	8.698970004336019	(subset analysis)			Illumina [130052]	N	ankylosing spondylitis, psoriasis, ulcerative colitis, Crohn's disease, sclerosing cholangitis	http://www.ebi.ac.uk/efo/EFO_0003898, http://www.ebi.ac.uk/efo/EFO_0000676, http://www.ebi.ac.uk/efo/EFO_0000729, http://www.ebi.ac.uk/efo/EFO_0000384, http://www.ebi.ac.uk/efo/EFO_0004268	GCST005537	Targeted genotyping array [ImmunoChip]
2018-04-26	26974007	Ellinghaus D	2016-03-14	Nat Genet	www.ncbi.nlm.nih.gov/pubmed/26974007	Analysis of five chronic inflammatory diseases identifies 27 new associations and highlights disease-specific patterns at shared loci.	Chronic inflammatory diseases (ankylosing spondylitis, Crohn's disease, psoriasis, primary sclerosing cholangitis, ulcerative colitis) (pleiotropy)	8,726 European ancestry ankylosing spondylitis cases, 19,085 European ancestry Crohn’s disease cases, 6,530 European ancestry psoriasis cases, 3,408 European ancestry primary sclerosing cholangitis cases, 14,513 European ancestry ulcerative colitis cases, 34,213 European ancestry controls	NA	14q31.3	14	88022477	RP11-300J18.1	LINC01147			ENSG00000258826			rs11624293-?	rs11624293	0	11624293	intron_variant	0	NR	2E-17	16.69897000433602	(subset analysis)			Illumina [130052]	N	ankylosing spondylitis, psoriasis, ulcerative colitis, Crohn's disease, sclerosing cholangitis	http://www.ebi.ac.uk/efo/EFO_0003898, http://www.ebi.ac.uk/efo/EFO_0000676, http://www.ebi.ac.uk/efo/EFO_0000729, http://www.ebi.ac.uk/efo/EFO_0000384, http://www.ebi.ac.uk/efo/EFO_0004268	GCST005537	Targeted genotyping array [ImmunoChip]
2018-04-26	26974007	Ellinghaus D	2016-03-14	Nat Genet	www.ncbi.nlm.nih.gov/pubmed/26974007	Analysis of five chronic inflammatory diseases identifies 27 new associations and highlights disease-specific patterns at shared loci.	Chronic inflammatory diseases (ankylosing spondylitis, Crohn's disease, psoriasis, primary sclerosing cholangitis, ulcerative colitis) (pleiotropy)	8,726 European ancestry ankylosing spondylitis cases, 19,085 European ancestry Crohn’s disease cases, 6,530 European ancestry psoriasis cases, 3,408 European ancestry primary sclerosing cholangitis cases, 14,513 European ancestry ulcerative colitis cases, 34,213 European ancestry controls	NA	15q14	15	38606989	intergenic	RASGRP1 - LINC02694	ENSG00000172575	ENSG00000175779		41414	21016	rs16967103-?	rs16967103	0	16967103	intergenic_variant	1	NR	5E-9	8.301029995663981	(subset analysis)			Illumina [130052]	N	ankylosing spondylitis, psoriasis, ulcerative colitis, Crohn's disease, sclerosing cholangitis	http://www.ebi.ac.uk/efo/EFO_0003898, http://www.ebi.ac.uk/efo/EFO_0000676, http://www.ebi.ac.uk/efo/EFO_0000729, http://www.ebi.ac.uk/efo/EFO_0000384, http://www.ebi.ac.uk/efo/EFO_0004268	GCST005537	Targeted genotyping array [ImmunoChip]
2018-04-26	26974007	Ellinghaus D	2016-03-14	Nat Genet	www.ncbi.nlm.nih.gov/pubmed/26974007	Analysis of five chronic inflammatory diseases identifies 27 new associations and highlights disease-specific patterns at shared loci.	Chronic inflammatory diseases (ankylosing spondylitis, Crohn's disease, psoriasis, primary sclerosing cholangitis, ulcerative colitis) (pleiotropy)	8,726 European ancestry ankylosing spondylitis cases, 19,085 European ancestry Crohn’s disease cases, 6,530 European ancestry psoriasis cases, 3,408 European ancestry primary sclerosing cholangitis cases, 14,513 European ancestry ulcerative colitis cases, 34,213 European ancestry controls	NA	15q22.33	15	67150258	SMAD3	SMAD3			ENSG00000166949			rs17293632-?	rs17293632	0	17293632	intron_variant	0	NR	1E-16	16.0	(subset analysis)			Illumina [130052]	N	ankylosing spondylitis, psoriasis, ulcerative colitis, Crohn's disease, sclerosing cholangitis	http://www.ebi.ac.uk/efo/EFO_0003898, http://www.ebi.ac.uk/efo/EFO_0000676, http://www.ebi.ac.uk/efo/EFO_0000729, http://www.ebi.ac.uk/efo/EFO_0000384, http://www.ebi.ac.uk/efo/EFO_0004268	GCST005537	Targeted genotyping array [ImmunoChip]
2018-04-26	26974007	Ellinghaus D	2016-03-14	Nat Genet	www.ncbi.nlm.nih.gov/pubmed/26974007	Analysis of five chronic inflammatory diseases identifies 27 new associations and highlights disease-specific patterns at shared loci.	Chronic inflammatory diseases (ankylosing spondylitis, Crohn's disease, psoriasis, primary sclerosing cholangitis, ulcerative colitis) (pleiotropy)	8,726 European ancestry ankylosing spondylitis cases, 19,085 European ancestry Crohn’s disease cases, 6,530 European ancestry psoriasis cases, 3,408 European ancestry primary sclerosing cholangitis cases, 14,513 European ancestry ulcerative colitis cases, 34,213 European ancestry controls	NA	15q22.33	15	67165360	SMAD3	SMAD3			ENSG00000166949			rs35874463-?	rs35874463	0	35874463	missense_variant	0	NR	1E-11	11.0	(subset analysis)			Illumina [130052]	N	ankylosing spondylitis, psoriasis, ulcerative colitis, Crohn's disease, sclerosing cholangitis	http://www.ebi.ac.uk/efo/EFO_0003898, http://www.ebi.ac.uk/efo/EFO_0000676, http://www.ebi.ac.uk/efo/EFO_0000729, http://www.ebi.ac.uk/efo/EFO_0000384, http://www.ebi.ac.uk/efo/EFO_0004268	GCST005537	Targeted genotyping array [ImmunoChip]
2018-04-26	26974007	Ellinghaus D	2016-03-14	Nat Genet	www.ncbi.nlm.nih.gov/pubmed/26974007	Analysis of five chronic inflammatory diseases identifies 27 new associations and highlights disease-specific patterns at shared loci.	Chronic inflammatory diseases (ankylosing spondylitis, Crohn's disease, psoriasis, primary sclerosing cholangitis, ulcerative colitis) (pleiotropy)	8,726 European ancestry ankylosing spondylitis cases, 19,085 European ancestry Crohn’s disease cases, 6,530 European ancestry psoriasis cases, 3,408 European ancestry primary sclerosing cholangitis cases, 14,513 European ancestry ulcerative colitis cases, 34,213 European ancestry controls	NA	16p13.13	16	11271643	TNP2	RMI2			ENSG00000175643			rs367569-?	rs367569	0	367569	intron_variant	0	NR	5E-14	13.301029995663981	(subset analysis)			Illumina [130052]	N	ankylosing spondylitis, psoriasis, ulcerative colitis, Crohn's disease, sclerosing cholangitis	http://www.ebi.ac.uk/efo/EFO_0003898, http://www.ebi.ac.uk/efo/EFO_0000676, http://www.ebi.ac.uk/efo/EFO_0000729, http://www.ebi.ac.uk/efo/EFO_0000384, http://www.ebi.ac.uk/efo/EFO_0004268	GCST005537	Targeted genotyping array [ImmunoChip]
2018-04-26	26974007	Ellinghaus D	2016-03-14	Nat Genet	www.ncbi.nlm.nih.gov/pubmed/26974007	Analysis of five chronic inflammatory diseases identifies 27 new associations and highlights disease-specific patterns at shared loci.	Chronic inflammatory diseases (ankylosing spondylitis, Crohn's disease, psoriasis, primary sclerosing cholangitis, ulcerative colitis) (pleiotropy)	8,726 European ancestry ankylosing spondylitis cases, 19,085 European ancestry Crohn’s disease cases, 6,530 European ancestry psoriasis cases, 3,408 European ancestry primary sclerosing cholangitis cases, 14,513 European ancestry ulcerative colitis cases, 34,213 European ancestry controls	NA	16p13.13	16	11225500	RP11-396B14.2	CLEC16A - HNRNPCP4	ENSG00000038532	ENSG00000263179		43314	17153	rs11649613-?	rs11649613	0	11649613	intergenic_variant	1	NR	3E-10	9.522878745280337	(subset analysis)			Illumina [130052]	N	ankylosing spondylitis, psoriasis, ulcerative colitis, Crohn's disease, sclerosing cholangitis	http://www.ebi.ac.uk/efo/EFO_0003898, http://www.ebi.ac.uk/efo/EFO_0000676, http://www.ebi.ac.uk/efo/EFO_0000729, http://www.ebi.ac.uk/efo/EFO_0000384, http://www.ebi.ac.uk/efo/EFO_0004268	GCST005537	Targeted genotyping array [ImmunoChip]
2018-04-26	26974007	Ellinghaus D	2016-03-14	Nat Genet	www.ncbi.nlm.nih.gov/pubmed/26974007	Analysis of five chronic inflammatory diseases identifies 27 new associations and highlights disease-specific patterns at shared loci.	Chronic inflammatory diseases (ankylosing spondylitis, Crohn's disease, psoriasis, primary sclerosing cholangitis, ulcerative colitis) (pleiotropy)	8,726 European ancestry ankylosing spondylitis cases, 19,085 European ancestry Crohn’s disease cases, 6,530 European ancestry psoriasis cases, 3,408 European ancestry primary sclerosing cholangitis cases, 14,513 European ancestry ulcerative colitis cases, 34,213 European ancestry controls	NA	16p13.13	16	11067551	CLEC16A	CLEC16A			ENSG00000038532			rs8061882-?	rs8061882	0	8061882	intron_variant	0	NR	3E-7	6.522878745280337	(subset analysis)			Illumina [130052]	N	ankylosing spondylitis, psoriasis, ulcerative colitis, Crohn's disease, sclerosing cholangitis	http://www.ebi.ac.uk/efo/EFO_0003898, http://www.ebi.ac.uk/efo/EFO_0000676, http://www.ebi.ac.uk/efo/EFO_0000729, http://www.ebi.ac.uk/efo/EFO_0000384, http://www.ebi.ac.uk/efo/EFO_0004268	GCST005537	Targeted genotyping array [ImmunoChip]
2018-04-26	26974007	Ellinghaus D	2016-03-14	Nat Genet	www.ncbi.nlm.nih.gov/pubmed/26974007	Analysis of five chronic inflammatory diseases identifies 27 new associations and highlights disease-specific patterns at shared loci.	Chronic inflammatory diseases (ankylosing spondylitis, Crohn's disease, psoriasis, primary sclerosing cholangitis, ulcerative colitis) (pleiotropy)	8,726 European ancestry ankylosing spondylitis cases, 19,085 European ancestry Crohn’s disease cases, 6,530 European ancestry psoriasis cases, 3,408 European ancestry primary sclerosing cholangitis cases, 14,513 European ancestry ulcerative colitis cases, 34,213 European ancestry controls	NA	16p13.13	16	11655918	intergenic	LITAF - SNN	ENSG00000189067	ENSG00000184602		19537	12537	rs7195296-?	rs7195296	0	7195296	intergenic_variant	1	NR	3E-13	12.522878745280337	(subset analysis)			Illumina [130052]	N	ankylosing spondylitis, psoriasis, ulcerative colitis, Crohn's disease, sclerosing cholangitis	http://www.ebi.ac.uk/efo/EFO_0003898, http://www.ebi.ac.uk/efo/EFO_0000676, http://www.ebi.ac.uk/efo/EFO_0000729, http://www.ebi.ac.uk/efo/EFO_0000384, http://www.ebi.ac.uk/efo/EFO_0004268	GCST005537	Targeted genotyping array [ImmunoChip]
2018-04-26	26974007	Ellinghaus D	2016-03-14	Nat Genet	www.ncbi.nlm.nih.gov/pubmed/26974007	Analysis of five chronic inflammatory diseases identifies 27 new associations and highlights disease-specific patterns at shared loci.	Chronic inflammatory diseases (ankylosing spondylitis, Crohn's disease, psoriasis, primary sclerosing cholangitis, ulcerative colitis) (pleiotropy)	8,726 European ancestry ankylosing spondylitis cases, 19,085 European ancestry Crohn’s disease cases, 6,530 European ancestry psoriasis cases, 3,408 European ancestry primary sclerosing cholangitis cases, 14,513 European ancestry ulcerative colitis cases, 34,213 European ancestry controls	NA	16p12.2	16	23853269	PRKCB	PRKCB			ENSG00000166501			rs7404095-?	rs7404095	0	7404095	intron_variant	0	NR	3E-9	8.522878745280337	(subset analysis)			Illumina [130052]	N	ankylosing spondylitis, psoriasis, ulcerative colitis, Crohn's disease, sclerosing cholangitis	http://www.ebi.ac.uk/efo/EFO_0003898, http://www.ebi.ac.uk/efo/EFO_0000676, http://www.ebi.ac.uk/efo/EFO_0000729, http://www.ebi.ac.uk/efo/EFO_0000384, http://www.ebi.ac.uk/efo/EFO_0004268	GCST005537	Targeted genotyping array [ImmunoChip]
2018-04-26	26974007	Ellinghaus D	2016-03-14	Nat Genet	www.ncbi.nlm.nih.gov/pubmed/26974007	Analysis of five chronic inflammatory diseases identifies 27 new associations and highlights disease-specific patterns at shared loci.	Chronic inflammatory diseases (ankylosing spondylitis, Crohn's disease, psoriasis, primary sclerosing cholangitis, ulcerative colitis) (pleiotropy)	8,726 European ancestry ankylosing spondylitis cases, 19,085 European ancestry Crohn’s disease cases, 6,530 European ancestry psoriasis cases, 3,408 European ancestry primary sclerosing cholangitis cases, 14,513 European ancestry ulcerative colitis cases, 34,213 European ancestry controls	NA	16p11.2	16	28506388	IL27	IL27			ENSG00000197272			rs26528-?	rs26528	0	26528	intron_variant	0	NR	3E-29	28.522878745280337	(subset analysis)			Illumina [130052]	N	ankylosing spondylitis, psoriasis, ulcerative colitis, Crohn's disease, sclerosing cholangitis	http://www.ebi.ac.uk/efo/EFO_0003898, http://www.ebi.ac.uk/efo/EFO_0000676, http://www.ebi.ac.uk/efo/EFO_0000729, http://www.ebi.ac.uk/efo/EFO_0000384, http://www.ebi.ac.uk/efo/EFO_0004268	GCST005537	Targeted genotyping array [ImmunoChip]
2018-04-26	26974007	Ellinghaus D	2016-03-14	Nat Genet	www.ncbi.nlm.nih.gov/pubmed/26974007	Analysis of five chronic inflammatory diseases identifies 27 new associations and highlights disease-specific patterns at shared loci.	Chronic inflammatory diseases (ankylosing spondylitis, Crohn's disease, psoriasis, primary sclerosing cholangitis, ulcerative colitis) (pleiotropy)	8,726 European ancestry ankylosing spondylitis cases, 19,085 European ancestry Crohn’s disease cases, 6,530 European ancestry psoriasis cases, 3,408 European ancestry primary sclerosing cholangitis cases, 14,513 European ancestry ulcerative colitis cases, 34,213 European ancestry controls	NA	16p11.2	16	30159695	intergenic	MAPK3 - CORO1A	ENSG00000102882	ENSG00000102879		36189	23132	rs34670647-?	rs34670647	1	11363316	regulatory_region_variant	1	NR	4E-30	29.397940008672037	(subset analysis)			Illumina [130052]	N	ankylosing spondylitis, psoriasis, ulcerative colitis, Crohn's disease, sclerosing cholangitis	http://www.ebi.ac.uk/efo/EFO_0003898, http://www.ebi.ac.uk/efo/EFO_0000676, http://www.ebi.ac.uk/efo/EFO_0000729, http://www.ebi.ac.uk/efo/EFO_0000384, http://www.ebi.ac.uk/efo/EFO_0004268	GCST005537	Targeted genotyping array [ImmunoChip]
2018-04-26	26974007	Ellinghaus D	2016-03-14	Nat Genet	www.ncbi.nlm.nih.gov/pubmed/26974007	Analysis of five chronic inflammatory diseases identifies 27 new associations and highlights disease-specific patterns at shared loci.	Chronic inflammatory diseases (ankylosing spondylitis, Crohn's disease, psoriasis, primary sclerosing cholangitis, ulcerative colitis) (pleiotropy)	8,726 European ancestry ankylosing spondylitis cases, 19,085 European ancestry Crohn’s disease cases, 6,530 European ancestry psoriasis cases, 3,408 European ancestry primary sclerosing cholangitis cases, 14,513 European ancestry ulcerative colitis cases, 34,213 European ancestry controls	NA	16p11.2	16	30474072	ITGAL	ITGAL			ENSG00000005844			rs11574938-?	rs11574938	0	11574938	missense_variant	0	NR	5E-14	13.301029995663981	(subset analysis)			Illumina [130052]	N	ankylosing spondylitis, psoriasis, ulcerative colitis, Crohn's disease, sclerosing cholangitis	http://www.ebi.ac.uk/efo/EFO_0003898, http://www.ebi.ac.uk/efo/EFO_0000676, http://www.ebi.ac.uk/efo/EFO_0000729, http://www.ebi.ac.uk/efo/EFO_0000384, http://www.ebi.ac.uk/efo/EFO_0004268	GCST005537	Targeted genotyping array [ImmunoChip]
2018-04-26	26974007	Ellinghaus D	2016-03-14	Nat Genet	www.ncbi.nlm.nih.gov/pubmed/26974007	Analysis of five chronic inflammatory diseases identifies 27 new associations and highlights disease-specific patterns at shared loci.	Chronic inflammatory diseases (ankylosing spondylitis, Crohn's disease, psoriasis, primary sclerosing cholangitis, ulcerative colitis) (pleiotropy)	8,726 European ancestry ankylosing spondylitis cases, 19,085 European ancestry Crohn’s disease cases, 6,530 European ancestry psoriasis cases, 3,408 European ancestry primary sclerosing cholangitis cases, 14,513 European ancestry ulcerative colitis cases, 34,213 European ancestry controls	NA	16p11.2	16	30959620	SETD1A	SETD1A			ENSG00000099381			rs1870293-?	rs1870293	0	1870293	intron_variant	0	NR	1E-10	10.0	(subset analysis)			Illumina [130052]	N	ankylosing spondylitis, psoriasis, ulcerative colitis, Crohn's disease, sclerosing cholangitis	http://www.ebi.ac.uk/efo/EFO_0003898, http://www.ebi.ac.uk/efo/EFO_0000676, http://www.ebi.ac.uk/efo/EFO_0000729, http://www.ebi.ac.uk/efo/EFO_0000384, http://www.ebi.ac.uk/efo/EFO_0004268	GCST005537	Targeted genotyping array [ImmunoChip]
2018-04-26	26974007	Ellinghaus D	2016-03-14	Nat Genet	www.ncbi.nlm.nih.gov/pubmed/26974007	Analysis of five chronic inflammatory diseases identifies 27 new associations and highlights disease-specific patterns at shared loci.	Chronic inflammatory diseases (ankylosing spondylitis, Crohn's disease, psoriasis, primary sclerosing cholangitis, ulcerative colitis) (pleiotropy)	8,726 European ancestry ankylosing spondylitis cases, 19,085 European ancestry Crohn’s disease cases, 6,530 European ancestry psoriasis cases, 3,408 European ancestry primary sclerosing cholangitis cases, 14,513 European ancestry ulcerative colitis cases, 34,213 European ancestry controls	NA	16q12.1	16	50722629	NOD2	NOD2			ENSG00000167207			rs2066845-?	rs2066845	0	2066845	missense_variant	0	NR	6E-94	93.22184874961636	(subset analysis)			Illumina [130052]	N	ankylosing spondylitis, psoriasis, ulcerative colitis, Crohn's disease, sclerosing cholangitis	http://www.ebi.ac.uk/efo/EFO_0003898, http://www.ebi.ac.uk/efo/EFO_0000676, http://www.ebi.ac.uk/efo/EFO_0000729, http://www.ebi.ac.uk/efo/EFO_0000384, http://www.ebi.ac.uk/efo/EFO_0004268	GCST005537	Targeted genotyping array [ImmunoChip]
2018-04-26	26974007	Ellinghaus D	2016-03-14	Nat Genet	www.ncbi.nlm.nih.gov/pubmed/26974007	Analysis of five chronic inflammatory diseases identifies 27 new associations and highlights disease-specific patterns at shared loci.	Chronic inflammatory diseases (ankylosing spondylitis, Crohn's disease, psoriasis, primary sclerosing cholangitis, ulcerative colitis) (pleiotropy)	8,726 European ancestry ankylosing spondylitis cases, 19,085 European ancestry Crohn’s disease cases, 6,530 European ancestry psoriasis cases, 3,408 European ancestry primary sclerosing cholangitis cases, 14,513 European ancestry ulcerative colitis cases, 34,213 European ancestry controls	NA	16q12.1	16	50660100	RP11-401P9.5	NKD1 - SNX20	ENSG00000140807	ENSG00000167208		10851	6200	rs2357623-?	rs2357623	0	2357623	intergenic_variant	1	NR	4E-48	47.39794000867204	(subset analysis)			Illumina [130052]	N	ankylosing spondylitis, psoriasis, ulcerative colitis, Crohn's disease, sclerosing cholangitis	http://www.ebi.ac.uk/efo/EFO_0003898, http://www.ebi.ac.uk/efo/EFO_0000676, http://www.ebi.ac.uk/efo/EFO_0000729, http://www.ebi.ac.uk/efo/EFO_0000384, http://www.ebi.ac.uk/efo/EFO_0004268	GCST005537	Targeted genotyping array [ImmunoChip]
2018-04-26	26974007	Ellinghaus D	2016-03-14	Nat Genet	www.ncbi.nlm.nih.gov/pubmed/26974007	Analysis of five chronic inflammatory diseases identifies 27 new associations and highlights disease-specific patterns at shared loci.	Chronic inflammatory diseases (ankylosing spondylitis, Crohn's disease, psoriasis, primary sclerosing cholangitis, ulcerative colitis) (pleiotropy)	8,726 European ancestry ankylosing spondylitis cases, 19,085 European ancestry Crohn’s disease cases, 6,530 European ancestry psoriasis cases, 3,408 European ancestry primary sclerosing cholangitis cases, 14,513 European ancestry ulcerative colitis cases, 34,213 European ancestry controls	NA	16q12.1	16	50728860	NOD2	NOD2, CYLD-AS1			ENSG00000167207, ENSG00000261644			rs72796367-?	rs72796367	0	72796367	intron_variant	0	NR	1E-16	16.0	(subset analysis)			Illumina [130052]	N	ankylosing spondylitis, psoriasis, ulcerative colitis, Crohn's disease, sclerosing cholangitis	http://www.ebi.ac.uk/efo/EFO_0003898, http://www.ebi.ac.uk/efo/EFO_0000676, http://www.ebi.ac.uk/efo/EFO_0000729, http://www.ebi.ac.uk/efo/EFO_0000384, http://www.ebi.ac.uk/efo/EFO_0004268	GCST005537	Targeted genotyping array [ImmunoChip]
2018-04-26	26974007	Ellinghaus D	2016-03-14	Nat Genet	www.ncbi.nlm.nih.gov/pubmed/26974007	Analysis of five chronic inflammatory diseases identifies 27 new associations and highlights disease-specific patterns at shared loci.	Chronic inflammatory diseases (ankylosing spondylitis, Crohn's disease, psoriasis, primary sclerosing cholangitis, ulcerative colitis) (pleiotropy)	8,726 European ancestry ankylosing spondylitis cases, 19,085 European ancestry Crohn’s disease cases, 6,530 European ancestry psoriasis cases, 3,408 European ancestry primary sclerosing cholangitis cases, 14,513 European ancestry ulcerative colitis cases, 34,213 European ancestry controls	NA	16q12.1	16	50729868	NOD2	NOD2, CYLD-AS1			ENSG00000167207, ENSG00000261644			rs5743293-?	rs5743293	1	2066847	frameshift_variant	0	NR	1E-320	320.0	(subset analysis)			Illumina [130052]	N	ankylosing spondylitis, psoriasis, ulcerative colitis, Crohn's disease, sclerosing cholangitis	http://www.ebi.ac.uk/efo/EFO_0003898, http://www.ebi.ac.uk/efo/EFO_0000676, http://www.ebi.ac.uk/efo/EFO_0000729, http://www.ebi.ac.uk/efo/EFO_0000384, http://www.ebi.ac.uk/efo/EFO_0004268	GCST005537	Targeted genotyping array [ImmunoChip]
2018-04-26	26974007	Ellinghaus D	2016-03-14	Nat Genet	www.ncbi.nlm.nih.gov/pubmed/26974007	Analysis of five chronic inflammatory diseases identifies 27 new associations and highlights disease-specific patterns at shared loci.	Chronic inflammatory diseases (ankylosing spondylitis, Crohn's disease, psoriasis, primary sclerosing cholangitis, ulcerative colitis) (pleiotropy)	8,726 European ancestry ankylosing spondylitis cases, 19,085 European ancestry Crohn’s disease cases, 6,530 European ancestry psoriasis cases, 3,408 European ancestry primary sclerosing cholangitis cases, 14,513 European ancestry ulcerative colitis cases, 34,213 European ancestry controls	NA	16q24.1	16	85981710	RP11-542M13.2	LINC02132 - LINC01082	ENSG00000268804	ENSG00000269186		45487	214244	rs11117431-?	rs11117431	0	11117431	intron_variant	1	NR	5E-16	15.301029995663981	(subset analysis)			Illumina [130052]	N	ankylosing spondylitis, psoriasis, ulcerative colitis, Crohn's disease, sclerosing cholangitis	http://www.ebi.ac.uk/efo/EFO_0003898, http://www.ebi.ac.uk/efo/EFO_0000676, http://www.ebi.ac.uk/efo/EFO_0000729, http://www.ebi.ac.uk/efo/EFO_0000384, http://www.ebi.ac.uk/efo/EFO_0004268	GCST005537	Targeted genotyping array [ImmunoChip]
2018-04-26	26974007	Ellinghaus D	2016-03-14	Nat Genet	www.ncbi.nlm.nih.gov/pubmed/26974007	Analysis of five chronic inflammatory diseases identifies 27 new associations and highlights disease-specific patterns at shared loci.	Chronic inflammatory diseases (ankylosing spondylitis, Crohn's disease, psoriasis, primary sclerosing cholangitis, ulcerative colitis) (pleiotropy)	8,726 European ancestry ankylosing spondylitis cases, 19,085 European ancestry Crohn’s disease cases, 6,530 European ancestry psoriasis cases, 3,408 European ancestry primary sclerosing cholangitis cases, 14,513 European ancestry ulcerative colitis cases, 34,213 European ancestry controls	NA	16q24.1	16	85970504	intergenic	LINC02132 - LINC01082	ENSG00000268804	ENSG00000269186		34281	225450	rs12932970-?	rs12932970	0	12932970	intron_variant	1	NR	1E-8	8.0	(subset analysis)			Illumina [130052]	N	ankylosing spondylitis, psoriasis, ulcerative colitis, Crohn's disease, sclerosing cholangitis	http://www.ebi.ac.uk/efo/EFO_0003898, http://www.ebi.ac.uk/efo/EFO_0000676, http://www.ebi.ac.uk/efo/EFO_0000729, http://www.ebi.ac.uk/efo/EFO_0000384, http://www.ebi.ac.uk/efo/EFO_0004268	GCST005537	Targeted genotyping array [ImmunoChip]
2018-04-26	26974007	Ellinghaus D	2016-03-14	Nat Genet	www.ncbi.nlm.nih.gov/pubmed/26974007	Analysis of five chronic inflammatory diseases identifies 27 new associations and highlights disease-specific patterns at shared loci.	Chronic inflammatory diseases (ankylosing spondylitis, Crohn's disease, psoriasis, primary sclerosing cholangitis, ulcerative colitis) (pleiotropy)	8,726 European ancestry ankylosing spondylitis cases, 19,085 European ancestry Crohn’s disease cases, 6,530 European ancestry psoriasis cases, 3,408 European ancestry primary sclerosing cholangitis cases, 14,513 European ancestry ulcerative colitis cases, 34,213 European ancestry controls	NA	10q24.2	10	99518968	RP11-129J12.1	GOT1-DT - LINC01475	ENSG00000224934	ENSG00000257582		55709	7382	rs11190133-?	rs11190133	0	11190133	intergenic_variant	1	NR	6E-9	8.221848749616356	(subset analysis)			Illumina [130052]	N	ankylosing spondylitis, psoriasis, ulcerative colitis, Crohn's disease, sclerosing cholangitis	http://www.ebi.ac.uk/efo/EFO_0003898, http://www.ebi.ac.uk/efo/EFO_0000676, http://www.ebi.ac.uk/efo/EFO_0000729, http://www.ebi.ac.uk/efo/EFO_0000384, http://www.ebi.ac.uk/efo/EFO_0004268	GCST005537	Targeted genotyping array [ImmunoChip]
2018-04-26	26974007	Ellinghaus D	2016-03-14	Nat Genet	www.ncbi.nlm.nih.gov/pubmed/26974007	Analysis of five chronic inflammatory diseases identifies 27 new associations and highlights disease-specific patterns at shared loci.	Chronic inflammatory diseases (ankylosing spondylitis, Crohn's disease, psoriasis, primary sclerosing cholangitis, ulcerative colitis) (pleiotropy)	8,726 European ancestry ankylosing spondylitis cases, 19,085 European ancestry Crohn’s disease cases, 6,530 European ancestry psoriasis cases, 3,408 European ancestry primary sclerosing cholangitis cases, 14,513 European ancestry ulcerative colitis cases, 34,213 European ancestry controls	NA	11p15.5	11	2208529	intergenic	MIR4686 - ASCL2	ENSG00000265258	ENSG00000183734		35391	59969	rs10743181-?	rs10743181	0	10743181	regulatory_region_variant	1	NR	2E-8	7.698970004336019	(subset analysis)			Illumina [130052]	N	ankylosing spondylitis, psoriasis, ulcerative colitis, Crohn's disease, sclerosing cholangitis	http://www.ebi.ac.uk/efo/EFO_0003898, http://www.ebi.ac.uk/efo/EFO_0000676, http://www.ebi.ac.uk/efo/EFO_0000729, http://www.ebi.ac.uk/efo/EFO_0000384, http://www.ebi.ac.uk/efo/EFO_0004268	GCST005537	Targeted genotyping array [ImmunoChip]
2018-04-26	26974007	Ellinghaus D	2016-03-14	Nat Genet	www.ncbi.nlm.nih.gov/pubmed/26974007	Analysis of five chronic inflammatory diseases identifies 27 new associations and highlights disease-specific patterns at shared loci.	Chronic inflammatory diseases (ankylosing spondylitis, Crohn's disease, psoriasis, primary sclerosing cholangitis, ulcerative colitis) (pleiotropy)	8,726 European ancestry ankylosing spondylitis cases, 19,085 European ancestry Crohn’s disease cases, 6,530 European ancestry psoriasis cases, 3,408 European ancestry primary sclerosing cholangitis cases, 14,513 European ancestry ulcerative colitis cases, 34,213 European ancestry controls	NA	11q12.1	11	58641214	GLYAT	GLYAT			ENSG00000149124			rs11229555-?	rs11229555	0	11229555	intron_variant	0	NR	4E-8	7.3979400086720375	(subset analysis)			Illumina [130052]	N	ankylosing spondylitis, psoriasis, ulcerative colitis, Crohn's disease, sclerosing cholangitis	http://www.ebi.ac.uk/efo/EFO_0003898, http://www.ebi.ac.uk/efo/EFO_0000676, http://www.ebi.ac.uk/efo/EFO_0000729, http://www.ebi.ac.uk/efo/EFO_0000384, http://www.ebi.ac.uk/efo/EFO_0004268	GCST005537	Targeted genotyping array [ImmunoChip]
2018-04-26	26974007	Ellinghaus D	2016-03-14	Nat Genet	www.ncbi.nlm.nih.gov/pubmed/26974007	Analysis of five chronic inflammatory diseases identifies 27 new associations and highlights disease-specific patterns at shared loci.	Chronic inflammatory diseases (ankylosing spondylitis, Crohn's disease, psoriasis, primary sclerosing cholangitis, ulcerative colitis) (pleiotropy)	8,726 European ancestry ankylosing spondylitis cases, 19,085 European ancestry Crohn’s disease cases, 6,530 European ancestry psoriasis cases, 3,408 European ancestry primary sclerosing cholangitis cases, 14,513 European ancestry ulcerative colitis cases, 34,213 European ancestry controls	NA	11q12.1	11	58517478	OR5B21	OR5B21 - LPXN	ENSG00000198283	ENSG00000110031		9373	9393	rs10750899-?	rs10750899	0	10750899	intergenic_variant	1	NR	2E-7	6.698970004336019	(subset analysis)			Illumina [130052]	N	ankylosing spondylitis, psoriasis, ulcerative colitis, Crohn's disease, sclerosing cholangitis	http://www.ebi.ac.uk/efo/EFO_0003898, http://www.ebi.ac.uk/efo/EFO_0000676, http://www.ebi.ac.uk/efo/EFO_0000729, http://www.ebi.ac.uk/efo/EFO_0000384, http://www.ebi.ac.uk/efo/EFO_0004268	GCST005537	Targeted genotyping array [ImmunoChip]
2018-04-26	26974007	Ellinghaus D	2016-03-14	Nat Genet	www.ncbi.nlm.nih.gov/pubmed/26974007	Analysis of five chronic inflammatory diseases identifies 27 new associations and highlights disease-specific patterns at shared loci.	Chronic inflammatory diseases (ankylosing spondylitis, Crohn's disease, psoriasis, primary sclerosing cholangitis, ulcerative colitis) (pleiotropy)	8,726 European ancestry ankylosing spondylitis cases, 19,085 European ancestry Crohn’s disease cases, 6,530 European ancestry psoriasis cases, 3,408 European ancestry primary sclerosing cholangitis cases, 14,513 European ancestry ulcerative colitis cases, 34,213 European ancestry controls	NA	11q12.2	11	61008737	CD6	CD6			ENSG00000013725			rs11230563-?	rs11230563	0	11230563	missense_variant	0	NR	5E-15	14.301029995663981	(subset analysis)			Illumina [130052]	N	ankylosing spondylitis, psoriasis, ulcerative colitis, Crohn's disease, sclerosing cholangitis	http://www.ebi.ac.uk/efo/EFO_0003898, http://www.ebi.ac.uk/efo/EFO_0000676, http://www.ebi.ac.uk/efo/EFO_0000729, http://www.ebi.ac.uk/efo/EFO_0000384, http://www.ebi.ac.uk/efo/EFO_0004268	GCST005537	Targeted genotyping array [ImmunoChip]
2018-04-26	26974007	Ellinghaus D	2016-03-14	Nat Genet	www.ncbi.nlm.nih.gov/pubmed/26974007	Analysis of five chronic inflammatory diseases identifies 27 new associations and highlights disease-specific patterns at shared loci.	Chronic inflammatory diseases (ankylosing spondylitis, Crohn's disease, psoriasis, primary sclerosing cholangitis, ulcerative colitis) (pleiotropy)	8,726 European ancestry ankylosing spondylitis cases, 19,085 European ancestry Crohn’s disease cases, 6,530 European ancestry psoriasis cases, 3,408 European ancestry primary sclerosing cholangitis cases, 14,513 European ancestry ulcerative colitis cases, 34,213 European ancestry controls	NA	11q12.2	11	61783884	MYRF	MYRF, TMEM258			ENSG00000124920, ENSG00000134825			rs174535-?	rs174535	0	174535	missense_variant	0	NR	2E-11	10.698970004336019	(subset analysis)			Illumina [130052]	N	ankylosing spondylitis, psoriasis, ulcerative colitis, Crohn's disease, sclerosing cholangitis	http://www.ebi.ac.uk/efo/EFO_0003898, http://www.ebi.ac.uk/efo/EFO_0000676, http://www.ebi.ac.uk/efo/EFO_0000729, http://www.ebi.ac.uk/efo/EFO_0000384, http://www.ebi.ac.uk/efo/EFO_0004268	GCST005537	Targeted genotyping array [ImmunoChip]
2018-04-26	26974007	Ellinghaus D	2016-03-14	Nat Genet	www.ncbi.nlm.nih.gov/pubmed/26974007	Analysis of five chronic inflammatory diseases identifies 27 new associations and highlights disease-specific patterns at shared loci.	Chronic inflammatory diseases (ankylosing spondylitis, Crohn's disease, psoriasis, primary sclerosing cholangitis, ulcerative colitis) (pleiotropy)	8,726 European ancestry ankylosing spondylitis cases, 19,085 European ancestry Crohn’s disease cases, 6,530 European ancestry psoriasis cases, 3,408 European ancestry primary sclerosing cholangitis cases, 14,513 European ancestry ulcerative colitis cases, 34,213 European ancestry controls	NA	11q13.1	11	64382898	intergenic	RPS6KA4 - LINC02723	ENSG00000162302	ENSG00000231680		10683	11444	rs559928-?	rs559928	0	559928	intergenic_variant	1	NR	8E-14	13.096910013008056	(subset analysis)			Illumina [130052]	N	ankylosing spondylitis, psoriasis, ulcerative colitis, Crohn's disease, sclerosing cholangitis	http://www.ebi.ac.uk/efo/EFO_0003898, http://www.ebi.ac.uk/efo/EFO_0000676, http://www.ebi.ac.uk/efo/EFO_0000729, http://www.ebi.ac.uk/efo/EFO_0000384, http://www.ebi.ac.uk/efo/EFO_0004268	GCST005537	Targeted genotyping array [ImmunoChip]
2018-04-26	26974007	Ellinghaus D	2016-03-14	Nat Genet	www.ncbi.nlm.nih.gov/pubmed/26974007	Analysis of five chronic inflammatory diseases identifies 27 new associations and highlights disease-specific patterns at shared loci.	Chronic inflammatory diseases (ankylosing spondylitis, Crohn's disease, psoriasis, primary sclerosing cholangitis, ulcerative colitis) (pleiotropy)	8,726 European ancestry ankylosing spondylitis cases, 19,085 European ancestry Crohn’s disease cases, 6,530 European ancestry psoriasis cases, 3,408 European ancestry primary sclerosing cholangitis cases, 14,513 European ancestry ulcerative colitis cases, 34,213 European ancestry controls	NA	11q13.1	11	65885771	FIBP	FIBP			ENSG00000172500			rs568617-?	rs568617	0	568617	non_coding_transcript_exon_variant	0	NR	4E-8	7.3979400086720375	(subset analysis)			Illumina [130052]	N	ankylosing spondylitis, psoriasis, ulcerative colitis, Crohn's disease, sclerosing cholangitis	http://www.ebi.ac.uk/efo/EFO_0003898, http://www.ebi.ac.uk/efo/EFO_0000676, http://www.ebi.ac.uk/efo/EFO_0000729, http://www.ebi.ac.uk/efo/EFO_0000384, http://www.ebi.ac.uk/efo/EFO_0004268	GCST005537	Targeted genotyping array [ImmunoChip]
2018-04-26	26974007	Ellinghaus D	2016-03-14	Nat Genet	www.ncbi.nlm.nih.gov/pubmed/26974007	Analysis of five chronic inflammatory diseases identifies 27 new associations and highlights disease-specific patterns at shared loci.	Chronic inflammatory diseases (ankylosing spondylitis, Crohn's disease, psoriasis, primary sclerosing cholangitis, ulcerative colitis) (pleiotropy)	8,726 European ancestry ankylosing spondylitis cases, 19,085 European ancestry Crohn’s disease cases, 6,530 European ancestry psoriasis cases, 3,408 European ancestry primary sclerosing cholangitis cases, 14,513 European ancestry ulcerative colitis cases, 34,213 European ancestry controls	NA	11q13.5	11	76588605	RP11-672A2.7	EMSY - LINC02757	ENSG00000158636	ENSG00000255363		35574	19248	rs11236797-?	rs11236797	0	11236797	intergenic_variant	1	NR	3E-43	42.52287874528034	(subset analysis)			Illumina [130052]	N	ankylosing spondylitis, psoriasis, ulcerative colitis, Crohn's disease, sclerosing cholangitis	http://www.ebi.ac.uk/efo/EFO_0003898, http://www.ebi.ac.uk/efo/EFO_0000676, http://www.ebi.ac.uk/efo/EFO_0000729, http://www.ebi.ac.uk/efo/EFO_0000384, http://www.ebi.ac.uk/efo/EFO_0004268	GCST005537	Targeted genotyping array [ImmunoChip]
2018-04-26	26974007	Ellinghaus D	2016-03-14	Nat Genet	www.ncbi.nlm.nih.gov/pubmed/26974007	Analysis of five chronic inflammatory diseases identifies 27 new associations and highlights disease-specific patterns at shared loci.	Chronic inflammatory diseases (ankylosing spondylitis, Crohn's disease, psoriasis, primary sclerosing cholangitis, ulcerative colitis) (pleiotropy)	8,726 European ancestry ankylosing spondylitis cases, 19,085 European ancestry Crohn’s disease cases, 6,530 European ancestry psoriasis cases, 3,408 European ancestry primary sclerosing cholangitis cases, 14,513 European ancestry ulcerative colitis cases, 34,213 European ancestry controls	NA	11q22.3	11	110085620	ZC3H12C	RDX			ENSG00000137710			rs7115956-?	rs7115956	0	7115956	intron_variant	0	NR	8E-12	11.096910013008056	(subset analysis)			Illumina [130052]	N	ankylosing spondylitis, psoriasis, ulcerative colitis, Crohn's disease, sclerosing cholangitis	http://www.ebi.ac.uk/efo/EFO_0003898, http://www.ebi.ac.uk/efo/EFO_0000676, http://www.ebi.ac.uk/efo/EFO_0000729, http://www.ebi.ac.uk/efo/EFO_0000384, http://www.ebi.ac.uk/efo/EFO_0004268	GCST005537	Targeted genotyping array [ImmunoChip]
2018-04-26	26974007	Ellinghaus D	2016-03-14	Nat Genet	www.ncbi.nlm.nih.gov/pubmed/26974007	Analysis of five chronic inflammatory diseases identifies 27 new associations and highlights disease-specific patterns at shared loci.	Chronic inflammatory diseases (ankylosing spondylitis, Crohn's disease, psoriasis, primary sclerosing cholangitis, ulcerative colitis) (pleiotropy)	8,726 European ancestry ankylosing spondylitis cases, 19,085 European ancestry Crohn’s disease cases, 6,530 European ancestry psoriasis cases, 3,408 European ancestry primary sclerosing cholangitis cases, 14,513 European ancestry ulcerative colitis cases, 34,213 European ancestry controls	NA	11q22.3	11	110091706	ZC3H12C	RDX			ENSG00000137710			rs4561177-?	rs4561177	0	4561177	intron_variant	0	NR	1E-9	9.0	(subset analysis)			Illumina [130052]	N	ankylosing spondylitis, psoriasis, ulcerative colitis, Crohn's disease, sclerosing cholangitis	http://www.ebi.ac.uk/efo/EFO_0003898, http://www.ebi.ac.uk/efo/EFO_0000676, http://www.ebi.ac.uk/efo/EFO_0000729, http://www.ebi.ac.uk/efo/EFO_0000384, http://www.ebi.ac.uk/efo/EFO_0004268	GCST005537	Targeted genotyping array [ImmunoChip]
2018-04-26	26974007	Ellinghaus D	2016-03-14	Nat Genet	www.ncbi.nlm.nih.gov/pubmed/26974007	Analysis of five chronic inflammatory diseases identifies 27 new associations and highlights disease-specific patterns at shared loci.	Chronic inflammatory diseases (ankylosing spondylitis, Crohn's disease, psoriasis, primary sclerosing cholangitis, ulcerative colitis) (pleiotropy)	8,726 European ancestry ankylosing spondylitis cases, 19,085 European ancestry Crohn’s disease cases, 6,530 European ancestry psoriasis cases, 3,408 European ancestry primary sclerosing cholangitis cases, 14,513 European ancestry ulcerative colitis cases, 34,213 European ancestry controls	NA	11q23.2	11	114559688	NXPE1	NXPE1			ENSG00000095110			rs661054-?	rs661054	0	661054	intron_variant	0	NR	2E-14	13.698970004336019	(subset analysis)			Illumina [130052]	N	ankylosing spondylitis, psoriasis, ulcerative colitis, Crohn's disease, sclerosing cholangitis	http://www.ebi.ac.uk/efo/EFO_0003898, http://www.ebi.ac.uk/efo/EFO_0000676, http://www.ebi.ac.uk/efo/EFO_0000729, http://www.ebi.ac.uk/efo/EFO_0000384, http://www.ebi.ac.uk/efo/EFO_0004268	GCST005537	Targeted genotyping array [ImmunoChip]
2018-04-26	26974007	Ellinghaus D	2016-03-14	Nat Genet	www.ncbi.nlm.nih.gov/pubmed/26974007	Analysis of five chronic inflammatory diseases identifies 27 new associations and highlights disease-specific patterns at shared loci.	Chronic inflammatory diseases (ankylosing spondylitis, Crohn's disease, psoriasis, primary sclerosing cholangitis, ulcerative colitis) (pleiotropy)	8,726 European ancestry ankylosing spondylitis cases, 19,085 European ancestry Crohn’s disease cases, 6,530 European ancestry psoriasis cases, 3,408 European ancestry primary sclerosing cholangitis cases, 14,513 European ancestry ulcerative colitis cases, 34,213 European ancestry controls	NA	11q24.3	11	128324555	intergenic	LINC02098 - ETS1	ENSG00000272575	ENSG00000134954		83114	134206	rs7933433-?	rs7933433	0	7933433	intergenic_variant	1	NR	1E-10	10.0	(subset analysis)			Illumina [130052]	N	ankylosing spondylitis, psoriasis, ulcerative colitis, Crohn's disease, sclerosing cholangitis	http://www.ebi.ac.uk/efo/EFO_0003898, http://www.ebi.ac.uk/efo/EFO_0000676, http://www.ebi.ac.uk/efo/EFO_0000729, http://www.ebi.ac.uk/efo/EFO_0000384, http://www.ebi.ac.uk/efo/EFO_0004268	GCST005537	Targeted genotyping array [ImmunoChip]
2018-04-26	26974007	Ellinghaus D	2016-03-14	Nat Genet	www.ncbi.nlm.nih.gov/pubmed/26974007	Analysis of five chronic inflammatory diseases identifies 27 new associations and highlights disease-specific patterns at shared loci.	Chronic inflammatory diseases (ankylosing spondylitis, Crohn's disease, psoriasis, primary sclerosing cholangitis, ulcerative colitis) (pleiotropy)	8,726 European ancestry ankylosing spondylitis cases, 19,085 European ancestry Crohn’s disease cases, 6,530 European ancestry psoriasis cases, 3,408 European ancestry primary sclerosing cholangitis cases, 14,513 European ancestry ulcerative colitis cases, 34,213 European ancestry controls	NA	11q24.3	11	128511079	ETS1	ETS1			ENSG00000134954			rs11221332-?	rs11221332	0	11221332	intron_variant	0	NR	2E-10	9.698970004336019	(subset analysis)			Illumina [130052]	N	ankylosing spondylitis, psoriasis, ulcerative colitis, Crohn's disease, sclerosing cholangitis	http://www.ebi.ac.uk/efo/EFO_0003898, http://www.ebi.ac.uk/efo/EFO_0000676, http://www.ebi.ac.uk/efo/EFO_0000729, http://www.ebi.ac.uk/efo/EFO_0000384, http://www.ebi.ac.uk/efo/EFO_0004268	GCST005537	Targeted genotyping array [ImmunoChip]
2018-04-26	26974007	Ellinghaus D	2016-03-14	Nat Genet	www.ncbi.nlm.nih.gov/pubmed/26974007	Analysis of five chronic inflammatory diseases identifies 27 new associations and highlights disease-specific patterns at shared loci.	Chronic inflammatory diseases (ankylosing spondylitis, Crohn's disease, psoriasis, primary sclerosing cholangitis, ulcerative colitis) (pleiotropy)	8,726 European ancestry ankylosing spondylitis cases, 19,085 European ancestry Crohn’s disease cases, 6,530 European ancestry psoriasis cases, 3,408 European ancestry primary sclerosing cholangitis cases, 14,513 European ancestry ulcerative colitis cases, 34,213 European ancestry controls	NA	11q24.3	11	128476898	ETS1	ETS1			ENSG00000134954			rs11221322-?	rs11221322	0	11221322	intron_variant	0	NR	1E-6	6.0	(subset analysis)			Illumina [130052]	N	ankylosing spondylitis, psoriasis, ulcerative colitis, Crohn's disease, sclerosing cholangitis	http://www.ebi.ac.uk/efo/EFO_0003898, http://www.ebi.ac.uk/efo/EFO_0000676, http://www.ebi.ac.uk/efo/EFO_0000729, http://www.ebi.ac.uk/efo/EFO_0000384, http://www.ebi.ac.uk/efo/EFO_0004268	GCST005537	Targeted genotyping array [ImmunoChip]
2018-04-26	26974007	Ellinghaus D	2016-03-14	Nat Genet	www.ncbi.nlm.nih.gov/pubmed/26974007	Analysis of five chronic inflammatory diseases identifies 27 new associations and highlights disease-specific patterns at shared loci.	Chronic inflammatory diseases (ankylosing spondylitis, Crohn's disease, psoriasis, primary sclerosing cholangitis, ulcerative colitis) (pleiotropy)	8,726 European ancestry ankylosing spondylitis cases, 19,085 European ancestry Crohn’s disease cases, 6,530 European ancestry psoriasis cases, 3,408 European ancestry primary sclerosing cholangitis cases, 14,513 European ancestry ulcerative colitis cases, 34,213 European ancestry controls	NA	12p13.31	12	6337611	TNFRSF1A	TNFRSF1A			ENSG00000067182			rs1860545-?	rs1860545	0	1860545	intron_variant	0	NR	3E-17	16.522878745280337	(subset analysis)			Illumina [130052]	N	ankylosing spondylitis, psoriasis, ulcerative colitis, Crohn's disease, sclerosing cholangitis	http://www.ebi.ac.uk/efo/EFO_0003898, http://www.ebi.ac.uk/efo/EFO_0000676, http://www.ebi.ac.uk/efo/EFO_0000729, http://www.ebi.ac.uk/efo/EFO_0000384, http://www.ebi.ac.uk/efo/EFO_0004268	GCST005537	Targeted genotyping array [ImmunoChip]
2018-04-26	26974007	Ellinghaus D	2016-03-14	Nat Genet	www.ncbi.nlm.nih.gov/pubmed/26974007	Analysis of five chronic inflammatory diseases identifies 27 new associations and highlights disease-specific patterns at shared loci.	Chronic inflammatory diseases (ankylosing spondylitis, Crohn's disease, psoriasis, primary sclerosing cholangitis, ulcerative colitis) (pleiotropy)	8,726 European ancestry ankylosing spondylitis cases, 19,085 European ancestry Crohn’s disease cases, 6,530 European ancestry psoriasis cases, 3,408 European ancestry primary sclerosing cholangitis cases, 14,513 European ancestry ulcerative colitis cases, 34,213 European ancestry controls	NA	12p13.31	12	6393576	LTBR	LTBR - RPL31P10	ENSG00000111321	ENSG00000213942		2005	16061	rs11616188-?	rs11616188	0	11616188	regulatory_region_variant	1	NR	3E-14	13.522878745280337	(subset analysis)			Illumina [130052]	N	ankylosing spondylitis, psoriasis, ulcerative colitis, Crohn's disease, sclerosing cholangitis	http://www.ebi.ac.uk/efo/EFO_0003898, http://www.ebi.ac.uk/efo/EFO_0000676, http://www.ebi.ac.uk/efo/EFO_0000729, http://www.ebi.ac.uk/efo/EFO_0000384, http://www.ebi.ac.uk/efo/EFO_0004268	GCST005537	Targeted genotyping array [ImmunoChip]
2018-04-26	26974007	Ellinghaus D	2016-03-14	Nat Genet	www.ncbi.nlm.nih.gov/pubmed/26974007	Analysis of five chronic inflammatory diseases identifies 27 new associations and highlights disease-specific patterns at shared loci.	Chronic inflammatory diseases (ankylosing spondylitis, Crohn's disease, psoriasis, primary sclerosing cholangitis, ulcerative colitis) (pleiotropy)	8,726 European ancestry ankylosing spondylitis cases, 19,085 European ancestry Crohn’s disease cases, 6,530 European ancestry psoriasis cases, 3,408 European ancestry primary sclerosing cholangitis cases, 14,513 European ancestry ulcerative colitis cases, 34,213 European ancestry controls	NA	12q12	12	40350592	LRRK2	LRRK2			ENSG00000188906			rs7313895-?	rs7313895	0	7313895	intron_variant	0	NR	4E-17	16.397940008672037	(subset analysis)			Illumina [130052]	N	ankylosing spondylitis, psoriasis, ulcerative colitis, Crohn's disease, sclerosing cholangitis	http://www.ebi.ac.uk/efo/EFO_0003898, http://www.ebi.ac.uk/efo/EFO_0000676, http://www.ebi.ac.uk/efo/EFO_0000729, http://www.ebi.ac.uk/efo/EFO_0000384, http://www.ebi.ac.uk/efo/EFO_0004268	GCST005537	Targeted genotyping array [ImmunoChip]
2018-04-26	26974007	Ellinghaus D	2016-03-14	Nat Genet	www.ncbi.nlm.nih.gov/pubmed/26974007	Analysis of five chronic inflammatory diseases identifies 27 new associations and highlights disease-specific patterns at shared loci.	Chronic inflammatory diseases (ankylosing spondylitis, Crohn's disease, psoriasis, primary sclerosing cholangitis, ulcerative colitis) (pleiotropy)	8,726 European ancestry ankylosing spondylitis cases, 19,085 European ancestry Crohn’s disease cases, 6,530 European ancestry psoriasis cases, 3,408 European ancestry primary sclerosing cholangitis cases, 14,513 European ancestry ulcerative colitis cases, 34,213 European ancestry controls	NA	12q13.11	12	47814585	HDAC7	HDAC7			ENSG00000061273			rs11168249-?	rs11168249	0	11168249	intron_variant	0	NR	6E-9	8.221848749616356	(subset analysis)			Illumina [130052]	N	ankylosing spondylitis, psoriasis, ulcerative colitis, Crohn's disease, sclerosing cholangitis	http://www.ebi.ac.uk/efo/EFO_0003898, http://www.ebi.ac.uk/efo/EFO_0000676, http://www.ebi.ac.uk/efo/EFO_0000729, http://www.ebi.ac.uk/efo/EFO_0000384, http://www.ebi.ac.uk/efo/EFO_0004268	GCST005537	Targeted genotyping array [ImmunoChip]
2018-04-26	26974007	Ellinghaus D	2016-03-14	Nat Genet	www.ncbi.nlm.nih.gov/pubmed/26974007	Analysis of five chronic inflammatory diseases identifies 27 new associations and highlights disease-specific patterns at shared loci.	Chronic inflammatory diseases (ankylosing spondylitis, Crohn's disease, psoriasis, primary sclerosing cholangitis, ulcerative colitis) (pleiotropy)	8,726 European ancestry ankylosing spondylitis cases, 19,085 European ancestry Crohn’s disease cases, 6,530 European ancestry psoriasis cases, 3,408 European ancestry primary sclerosing cholangitis cases, 14,513 European ancestry ulcerative colitis cases, 34,213 European ancestry controls	NA	12q15	12	68114342	IFNG-AS1	IFNG-AS1			ENSG00000255733			rs11614178-?	rs11614178	0	11614178	intron_variant	0	NR	2E-34	33.69897000433602	(subset analysis)			Illumina [130052]	N	ankylosing spondylitis, psoriasis, ulcerative colitis, Crohn's disease, sclerosing cholangitis	http://www.ebi.ac.uk/efo/EFO_0003898, http://www.ebi.ac.uk/efo/EFO_0000676, http://www.ebi.ac.uk/efo/EFO_0000729, http://www.ebi.ac.uk/efo/EFO_0000384, http://www.ebi.ac.uk/efo/EFO_0004268	GCST005537	Targeted genotyping array [ImmunoChip]
2018-04-26	26974007	Ellinghaus D	2016-03-14	Nat Genet	www.ncbi.nlm.nih.gov/pubmed/26974007	Analysis of five chronic inflammatory diseases identifies 27 new associations and highlights disease-specific patterns at shared loci.	Chronic inflammatory diseases (ankylosing spondylitis, Crohn's disease, psoriasis, primary sclerosing cholangitis, ulcerative colitis) (pleiotropy)	8,726 European ancestry ankylosing spondylitis cases, 19,085 European ancestry Crohn’s disease cases, 6,530 European ancestry psoriasis cases, 3,408 European ancestry primary sclerosing cholangitis cases, 14,513 European ancestry ulcerative colitis cases, 34,213 European ancestry controls	NA	12q23.3	12	106804833	RIC8B	RIC8B			ENSG00000111785			rs12369214-?	rs12369214	0	12369214	intron_variant	0	NR	2E-8	7.698970004336019	(subset analysis)			Illumina [130052]	N	ankylosing spondylitis, psoriasis, ulcerative colitis, Crohn's disease, sclerosing cholangitis	http://www.ebi.ac.uk/efo/EFO_0003898, http://www.ebi.ac.uk/efo/EFO_0000676, http://www.ebi.ac.uk/efo/EFO_0000729, http://www.ebi.ac.uk/efo/EFO_0000384, http://www.ebi.ac.uk/efo/EFO_0004268	GCST005537	Targeted genotyping array [ImmunoChip]
2018-04-26	26974007	Ellinghaus D	2016-03-14	Nat Genet	www.ncbi.nlm.nih.gov/pubmed/26974007	Analysis of five chronic inflammatory diseases identifies 27 new associations and highlights disease-specific patterns at shared loci.	Chronic inflammatory diseases (ankylosing spondylitis, Crohn's disease, psoriasis, primary sclerosing cholangitis, ulcerative colitis) (pleiotropy)	8,726 European ancestry ankylosing spondylitis cases, 19,085 European ancestry Crohn’s disease cases, 6,530 European ancestry psoriasis cases, 3,408 European ancestry primary sclerosing cholangitis cases, 14,513 European ancestry ulcerative colitis cases, 34,213 European ancestry controls	NA	12q24.12	12	111446804	SH2B3	ATXN2, SH2B3			ENSG00000204842, ENSG00000111252			rs3184504-?	rs3184504	0	3184504	missense_variant	0	NR	4E-10	9.397940008672037	(subset analysis)			Illumina [130052]	N	ankylosing spondylitis, psoriasis, ulcerative colitis, Crohn's disease, sclerosing cholangitis	http://www.ebi.ac.uk/efo/EFO_0003898, http://www.ebi.ac.uk/efo/EFO_0000676, http://www.ebi.ac.uk/efo/EFO_0000729, http://www.ebi.ac.uk/efo/EFO_0000384, http://www.ebi.ac.uk/efo/EFO_0004268	GCST005537	Targeted genotyping array [ImmunoChip]
2018-04-26	26974007	Ellinghaus D	2016-03-14	Nat Genet	www.ncbi.nlm.nih.gov/pubmed/26974007	Analysis of five chronic inflammatory diseases identifies 27 new associations and highlights disease-specific patterns at shared loci.	Chronic inflammatory diseases (ankylosing spondylitis, Crohn's disease, psoriasis, primary sclerosing cholangitis, ulcerative colitis) (pleiotropy)	8,726 European ancestry ankylosing spondylitis cases, 19,085 European ancestry Crohn’s disease cases, 6,530 European ancestry psoriasis cases, 3,408 European ancestry primary sclerosing cholangitis cases, 14,513 European ancestry ulcerative colitis cases, 34,213 European ancestry controls	NA	13q12.13	13	26957130	intergenic	FGFR1OP2P1 - RPS21P8	ENSG00000230256	ENSG00000223782		51269	20413	rs17085007-?	rs17085007	0	17085007	regulatory_region_variant	1	NR	2E-13	12.698970004336019	(subset analysis)			Illumina [130052]	N	ankylosing spondylitis, psoriasis, ulcerative colitis, Crohn's disease, sclerosing cholangitis	http://www.ebi.ac.uk/efo/EFO_0003898, http://www.ebi.ac.uk/efo/EFO_0000676, http://www.ebi.ac.uk/efo/EFO_0000729, http://www.ebi.ac.uk/efo/EFO_0000384, http://www.ebi.ac.uk/efo/EFO_0004268	GCST005537	Targeted genotyping array [ImmunoChip]
2018-04-26	26974007	Ellinghaus D	2016-03-14	Nat Genet	www.ncbi.nlm.nih.gov/pubmed/26974007	Analysis of five chronic inflammatory diseases identifies 27 new associations and highlights disease-specific patterns at shared loci.	Chronic inflammatory diseases (ankylosing spondylitis, Crohn's disease, psoriasis, primary sclerosing cholangitis, ulcerative colitis) (pleiotropy)	8,726 European ancestry ankylosing spondylitis cases, 19,085 European ancestry Crohn’s disease cases, 6,530 European ancestry psoriasis cases, 3,408 European ancestry primary sclerosing cholangitis cases, 14,513 European ancestry ulcerative colitis cases, 34,213 European ancestry controls	NA	13q14.11	13	40439840	intergenic	LINC00598			ENSG00000215483			rs941823-?	rs941823	0	941823	intron_variant	0	NR	7E-11	10.154901959985743	(subset analysis)			Illumina [130052]	N	ankylosing spondylitis, psoriasis, ulcerative colitis, Crohn's disease, sclerosing cholangitis	http://www.ebi.ac.uk/efo/EFO_0003898, http://www.ebi.ac.uk/efo/EFO_0000676, http://www.ebi.ac.uk/efo/EFO_0000729, http://www.ebi.ac.uk/efo/EFO_0000384, http://www.ebi.ac.uk/efo/EFO_0004268	GCST005537	Targeted genotyping array [ImmunoChip]
2018-04-26	26974007	Ellinghaus D	2016-03-14	Nat Genet	www.ncbi.nlm.nih.gov/pubmed/26974007	Analysis of five chronic inflammatory diseases identifies 27 new associations and highlights disease-specific patterns at shared loci.	Chronic inflammatory diseases (ankylosing spondylitis, Crohn's disease, psoriasis, primary sclerosing cholangitis, ulcerative colitis) (pleiotropy)	8,726 European ancestry ankylosing spondylitis cases, 19,085 European ancestry Crohn’s disease cases, 6,530 European ancestry psoriasis cases, 3,408 European ancestry primary sclerosing cholangitis cases, 14,513 European ancestry ulcerative colitis cases, 34,213 European ancestry controls	NA	13q14.11	13	43910570	LINC00284	NRAD1			ENSG00000233725			rs6561151-?	rs6561151	0	6561151	intron_variant	0	NR	1E-22	22.0	(subset analysis)			Illumina [130052]	N	ankylosing spondylitis, psoriasis, ulcerative colitis, Crohn's disease, sclerosing cholangitis	http://www.ebi.ac.uk/efo/EFO_0003898, http://www.ebi.ac.uk/efo/EFO_0000676, http://www.ebi.ac.uk/efo/EFO_0000729, http://www.ebi.ac.uk/efo/EFO_0000384, http://www.ebi.ac.uk/efo/EFO_0004268	GCST005537	Targeted genotyping array [ImmunoChip]
2018-04-26	26974007	Ellinghaus D	2016-03-14	Nat Genet	www.ncbi.nlm.nih.gov/pubmed/26974007	Analysis of five chronic inflammatory diseases identifies 27 new associations and highlights disease-specific patterns at shared loci.	Chronic inflammatory diseases (ankylosing spondylitis, Crohn's disease, psoriasis, primary sclerosing cholangitis, ulcerative colitis) (pleiotropy)	8,726 European ancestry ankylosing spondylitis cases, 19,085 European ancestry Crohn’s disease cases, 6,530 European ancestry psoriasis cases, 3,408 European ancestry primary sclerosing cholangitis cases, 14,513 European ancestry ulcerative colitis cases, 34,213 European ancestry controls	NA	17q11.2	17	27542007	KSR1	KSR1			ENSG00000141068			rs10775412-?	rs10775412	0	10775412	intron_variant	0	NR	3E-19	18.522878745280337	(subset analysis)			Illumina [130052]	N	ankylosing spondylitis, psoriasis, ulcerative colitis, Crohn's disease, sclerosing cholangitis	http://www.ebi.ac.uk/efo/EFO_0003898, http://www.ebi.ac.uk/efo/EFO_0000676, http://www.ebi.ac.uk/efo/EFO_0000729, http://www.ebi.ac.uk/efo/EFO_0000384, http://www.ebi.ac.uk/efo/EFO_0004268	GCST005537	Targeted genotyping array [ImmunoChip]
2018-04-26	26974007	Ellinghaus D	2016-03-14	Nat Genet	www.ncbi.nlm.nih.gov/pubmed/26974007	Analysis of five chronic inflammatory diseases identifies 27 new associations and highlights disease-specific patterns at shared loci.	Chronic inflammatory diseases (ankylosing spondylitis, Crohn's disease, psoriasis, primary sclerosing cholangitis, ulcerative colitis) (pleiotropy)	8,726 European ancestry ankylosing spondylitis cases, 19,085 European ancestry Crohn’s disease cases, 6,530 European ancestry psoriasis cases, 3,408 European ancestry primary sclerosing cholangitis cases, 14,513 European ancestry ulcerative colitis cases, 34,213 European ancestry controls	NA	17q11.2	17	27797882	NOS2	NOS2			ENSG00000007171			rs28998802-?	rs28998802	0	28998802	intron_variant	0	NR	7E-12	11.154901959985743	(subset analysis)			Illumina [130052]	N	ankylosing spondylitis, psoriasis, ulcerative colitis, Crohn's disease, sclerosing cholangitis	http://www.ebi.ac.uk/efo/EFO_0003898, http://www.ebi.ac.uk/efo/EFO_0000676, http://www.ebi.ac.uk/efo/EFO_0000729, http://www.ebi.ac.uk/efo/EFO_0000384, http://www.ebi.ac.uk/efo/EFO_0004268	GCST005537	Targeted genotyping array [ImmunoChip]
2018-04-26	26974007	Ellinghaus D	2016-03-14	Nat Genet	www.ncbi.nlm.nih.gov/pubmed/26974007	Analysis of five chronic inflammatory diseases identifies 27 new associations and highlights disease-specific patterns at shared loci.	Chronic inflammatory diseases (ankylosing spondylitis, Crohn's disease, psoriasis, primary sclerosing cholangitis, ulcerative colitis) (pleiotropy)	8,726 European ancestry ankylosing spondylitis cases, 19,085 European ancestry Crohn’s disease cases, 6,530 European ancestry psoriasis cases, 3,408 European ancestry primary sclerosing cholangitis cases, 14,513 European ancestry ulcerative colitis cases, 34,213 European ancestry controls	NA	17q11.2	17	27770105	NOS2	NOS2			ENSG00000007171			rs9797244-?	rs9797244	0	9797244	intron_variant	0	NR	1E-10	10.0	(subset analysis)			Illumina [130052]	N	ankylosing spondylitis, psoriasis, ulcerative colitis, Crohn's disease, sclerosing cholangitis	http://www.ebi.ac.uk/efo/EFO_0003898, http://www.ebi.ac.uk/efo/EFO_0000676, http://www.ebi.ac.uk/efo/EFO_0000729, http://www.ebi.ac.uk/efo/EFO_0000384, http://www.ebi.ac.uk/efo/EFO_0004268	GCST005537	Targeted genotyping array [ImmunoChip]
2018-04-26	26974007	Ellinghaus D	2016-03-14	Nat Genet	www.ncbi.nlm.nih.gov/pubmed/26974007	Analysis of five chronic inflammatory diseases identifies 27 new associations and highlights disease-specific patterns at shared loci.	Chronic inflammatory diseases (ankylosing spondylitis, Crohn's disease, psoriasis, primary sclerosing cholangitis, ulcerative colitis) (pleiotropy)	8,726 European ancestry ankylosing spondylitis cases, 19,085 European ancestry Crohn’s disease cases, 6,530 European ancestry psoriasis cases, 3,408 European ancestry primary sclerosing cholangitis cases, 14,513 European ancestry ulcerative colitis cases, 34,213 European ancestry controls	NA	17q11.2	17	27810514	RP1-66C13.4	NOS2 - LYRM9	ENSG00000007171	ENSG00000232859		9985	67800	rs2779255-?	rs2779255	0	2779255	intron_variant	1	NR	1E-7	7.0	(subset analysis)			Illumina [130052]	N	ankylosing spondylitis, psoriasis, ulcerative colitis, Crohn's disease, sclerosing cholangitis	http://www.ebi.ac.uk/efo/EFO_0003898, http://www.ebi.ac.uk/efo/EFO_0000676, http://www.ebi.ac.uk/efo/EFO_0000729, http://www.ebi.ac.uk/efo/EFO_0000384, http://www.ebi.ac.uk/efo/EFO_0004268	GCST005537	Targeted genotyping array [ImmunoChip]
2018-04-26	26974007	Ellinghaus D	2016-03-14	Nat Genet	www.ncbi.nlm.nih.gov/pubmed/26974007	Analysis of five chronic inflammatory diseases identifies 27 new associations and highlights disease-specific patterns at shared loci.	Chronic inflammatory diseases (ankylosing spondylitis, Crohn's disease, psoriasis, primary sclerosing cholangitis, ulcerative colitis) (pleiotropy)	8,726 European ancestry ankylosing spondylitis cases, 19,085 European ancestry Crohn’s disease cases, 6,530 European ancestry psoriasis cases, 3,408 European ancestry primary sclerosing cholangitis cases, 14,513 European ancestry ulcerative colitis cases, 34,213 European ancestry controls	NA	17q12	17	34243528	intergenic	LINC01989 - CCL2	ENSG00000261156	ENSG00000108691		47591	11746	rs9889296-?	rs9889296	0	9889296	intergenic_variant	1	NR	5E-21	20.30102999566398	(subset analysis)			Illumina [130052]	N	ankylosing spondylitis, psoriasis, ulcerative colitis, Crohn's disease, sclerosing cholangitis	http://www.ebi.ac.uk/efo/EFO_0003898, http://www.ebi.ac.uk/efo/EFO_0000676, http://www.ebi.ac.uk/efo/EFO_0000729, http://www.ebi.ac.uk/efo/EFO_0000384, http://www.ebi.ac.uk/efo/EFO_0004268	GCST005537	Targeted genotyping array [ImmunoChip]
2018-04-26	26974007	Ellinghaus D	2016-03-14	Nat Genet	www.ncbi.nlm.nih.gov/pubmed/26974007	Analysis of five chronic inflammatory diseases identifies 27 new associations and highlights disease-specific patterns at shared loci.	Chronic inflammatory diseases (ankylosing spondylitis, Crohn's disease, psoriasis, primary sclerosing cholangitis, ulcerative colitis) (pleiotropy)	8,726 European ancestry ankylosing spondylitis cases, 19,085 European ancestry Crohn’s disease cases, 6,530 European ancestry psoriasis cases, 3,408 European ancestry primary sclerosing cholangitis cases, 14,513 European ancestry ulcerative colitis cases, 34,213 European ancestry controls	NA	17q21.1	17	39876427	ZPBP2	ZPBP2			ENSG00000186075			rs35736272-?	rs35736272	0	35736272	intron_variant	0	NR	6E-30	29.221848749616356	(subset analysis)			Illumina [130052]	N	ankylosing spondylitis, psoriasis, ulcerative colitis, Crohn's disease, sclerosing cholangitis	http://www.ebi.ac.uk/efo/EFO_0003898, http://www.ebi.ac.uk/efo/EFO_0000676, http://www.ebi.ac.uk/efo/EFO_0000729, http://www.ebi.ac.uk/efo/EFO_0000384, http://www.ebi.ac.uk/efo/EFO_0004268	GCST005537	Targeted genotyping array [ImmunoChip]
2018-04-26	26974007	Ellinghaus D	2016-03-14	Nat Genet	www.ncbi.nlm.nih.gov/pubmed/26974007	Analysis of five chronic inflammatory diseases identifies 27 new associations and highlights disease-specific patterns at shared loci.	Chronic inflammatory diseases (ankylosing spondylitis, Crohn's disease, psoriasis, primary sclerosing cholangitis, ulcerative colitis) (pleiotropy)	8,726 European ancestry ankylosing spondylitis cases, 19,085 European ancestry Crohn’s disease cases, 6,530 European ancestry psoriasis cases, 3,408 European ancestry primary sclerosing cholangitis cases, 14,513 European ancestry ulcerative colitis cases, 34,213 European ancestry controls	NA	17q21.2	17	42375526	STAT3	STAT3			ENSG00000168610			rs12942547-?	rs12942547	0	12942547	intron_variant	0	NR	2E-15	14.698970004336019	(subset analysis)			Illumina [130052]	N	ankylosing spondylitis, psoriasis, ulcerative colitis, Crohn's disease, sclerosing cholangitis	http://www.ebi.ac.uk/efo/EFO_0003898, http://www.ebi.ac.uk/efo/EFO_0000676, http://www.ebi.ac.uk/efo/EFO_0000729, http://www.ebi.ac.uk/efo/EFO_0000384, http://www.ebi.ac.uk/efo/EFO_0004268	GCST005537	Targeted genotyping array [ImmunoChip]
2018-04-26	26974007	Ellinghaus D	2016-03-14	Nat Genet	www.ncbi.nlm.nih.gov/pubmed/26974007	Analysis of five chronic inflammatory diseases identifies 27 new associations and highlights disease-specific patterns at shared loci.	Chronic inflammatory diseases (ankylosing spondylitis, Crohn's disease, psoriasis, primary sclerosing cholangitis, ulcerative colitis) (pleiotropy)	8,726 European ancestry ankylosing spondylitis cases, 19,085 European ancestry Crohn’s disease cases, 6,530 European ancestry psoriasis cases, 3,408 European ancestry primary sclerosing cholangitis cases, 14,513 European ancestry ulcerative colitis cases, 34,213 European ancestry controls	NA	17q21.32	17	47612985	NPEPPS	KPNB1-DT, NPEPPS			ENSG00000263766, ENSG00000141279			rs12943464-?	rs12943464	0	12943464	intron_variant	0	NR	2E-14	13.698970004336019	(subset analysis)			Illumina [130052]	N	ankylosing spondylitis, psoriasis, ulcerative colitis, Crohn's disease, sclerosing cholangitis	http://www.ebi.ac.uk/efo/EFO_0003898, http://www.ebi.ac.uk/efo/EFO_0000676, http://www.ebi.ac.uk/efo/EFO_0000729, http://www.ebi.ac.uk/efo/EFO_0000384, http://www.ebi.ac.uk/efo/EFO_0004268	GCST005537	Targeted genotyping array [ImmunoChip]
2018-04-26	26974007	Ellinghaus D	2016-03-14	Nat Genet	www.ncbi.nlm.nih.gov/pubmed/26974007	Analysis of five chronic inflammatory diseases identifies 27 new associations and highlights disease-specific patterns at shared loci.	Chronic inflammatory diseases (ankylosing spondylitis, Crohn's disease, psoriasis, primary sclerosing cholangitis, ulcerative colitis) (pleiotropy)	8,726 European ancestry ankylosing spondylitis cases, 19,085 European ancestry Crohn’s disease cases, 6,530 European ancestry psoriasis cases, 3,408 European ancestry primary sclerosing cholangitis cases, 14,513 European ancestry ulcerative colitis cases, 34,213 European ancestry controls	NA	17q22	17	56803632	C17orf67	C17orf67			ENSG00000214226			rs3853824-?	rs3853824	0	3853824	intron_variant	0	NR	2E-8	7.698970004336019	(subset analysis)			Illumina [130052]	N	ankylosing spondylitis, psoriasis, ulcerative colitis, Crohn's disease, sclerosing cholangitis	http://www.ebi.ac.uk/efo/EFO_0003898, http://www.ebi.ac.uk/efo/EFO_0000676, http://www.ebi.ac.uk/efo/EFO_0000729, http://www.ebi.ac.uk/efo/EFO_0000384, http://www.ebi.ac.uk/efo/EFO_0004268	GCST005537	Targeted genotyping array [ImmunoChip]
2018-04-26	26974007	Ellinghaus D	2016-03-14	Nat Genet	www.ncbi.nlm.nih.gov/pubmed/26974007	Analysis of five chronic inflammatory diseases identifies 27 new associations and highlights disease-specific patterns at shared loci.	Chronic inflammatory diseases (ankylosing spondylitis, Crohn's disease, psoriasis, primary sclerosing cholangitis, ulcerative colitis) (pleiotropy)	8,726 European ancestry ankylosing spondylitis cases, 19,085 European ancestry Crohn’s disease cases, 6,530 European ancestry psoriasis cases, 3,408 European ancestry primary sclerosing cholangitis cases, 14,513 European ancestry ulcerative colitis cases, 34,213 European ancestry controls	NA	17q23.1	17	59912196	RPS6KB1	RPS6KB1			ENSG00000108443			rs1292035-?	rs1292035	0	1292035	intron_variant	0	NR	3E-11	10.522878745280337	(subset analysis)			Illumina [130052]	N	ankylosing spondylitis, psoriasis, ulcerative colitis, Crohn's disease, sclerosing cholangitis	http://www.ebi.ac.uk/efo/EFO_0003898, http://www.ebi.ac.uk/efo/EFO_0000676, http://www.ebi.ac.uk/efo/EFO_0000729, http://www.ebi.ac.uk/efo/EFO_0000384, http://www.ebi.ac.uk/efo/EFO_0004268	GCST005537	Targeted genotyping array [ImmunoChip]
2018-04-26	26974007	Ellinghaus D	2016-03-14	Nat Genet	www.ncbi.nlm.nih.gov/pubmed/26974007	Analysis of five chronic inflammatory diseases identifies 27 new associations and highlights disease-specific patterns at shared loci.	Chronic inflammatory diseases (ankylosing spondylitis, Crohn's disease, psoriasis, primary sclerosing cholangitis, ulcerative colitis) (pleiotropy)	8,726 European ancestry ankylosing spondylitis cases, 19,085 European ancestry Crohn’s disease cases, 6,530 European ancestry psoriasis cases, 3,408 European ancestry primary sclerosing cholangitis cases, 14,513 European ancestry ulcerative colitis cases, 34,213 European ancestry controls	NA	17q23.3	17	64069832	ERN1	ERN1			ENSG00000178607			rs196941-?	rs196941	0	196941	non_coding_transcript_exon_variant	0	NR	8E-10	9.096910013008056	(subset analysis)			Illumina [130052]	N	ankylosing spondylitis, psoriasis, ulcerative colitis, Crohn's disease, sclerosing cholangitis	http://www.ebi.ac.uk/efo/EFO_0003898, http://www.ebi.ac.uk/efo/EFO_0000676, http://www.ebi.ac.uk/efo/EFO_0000729, http://www.ebi.ac.uk/efo/EFO_0000384, http://www.ebi.ac.uk/efo/EFO_0004268	GCST005537	Targeted genotyping array [ImmunoChip]
2018-04-26	26974007	Ellinghaus D	2016-03-14	Nat Genet	www.ncbi.nlm.nih.gov/pubmed/26974007	Analysis of five chronic inflammatory diseases identifies 27 new associations and highlights disease-specific patterns at shared loci.	Chronic inflammatory diseases (ankylosing spondylitis, Crohn's disease, psoriasis, primary sclerosing cholangitis, ulcerative colitis) (pleiotropy)	8,726 European ancestry ankylosing spondylitis cases, 19,085 European ancestry Crohn’s disease cases, 6,530 European ancestry psoriasis cases, 3,408 European ancestry primary sclerosing cholangitis cases, 14,513 European ancestry ulcerative colitis cases, 34,213 European ancestry controls	NA	17q24.3	17	72646784	SLC39A11	SLC39A11			ENSG00000133195			rs17780256-?	rs17780256	0	17780256	3_prime_UTR_variant	0	NR	6E-11	10.221848749616356	(subset analysis)			Illumina [130052]	N	ankylosing spondylitis, psoriasis, ulcerative colitis, Crohn's disease, sclerosing cholangitis	http://www.ebi.ac.uk/efo/EFO_0003898, http://www.ebi.ac.uk/efo/EFO_0000676, http://www.ebi.ac.uk/efo/EFO_0000729, http://www.ebi.ac.uk/efo/EFO_0000384, http://www.ebi.ac.uk/efo/EFO_0004268	GCST005537	Targeted genotyping array [ImmunoChip]
2018-04-26	26974007	Ellinghaus D	2016-03-14	Nat Genet	www.ncbi.nlm.nih.gov/pubmed/26974007	Analysis of five chronic inflammatory diseases identifies 27 new associations and highlights disease-specific patterns at shared loci.	Chronic inflammatory diseases (ankylosing spondylitis, Crohn's disease, psoriasis, primary sclerosing cholangitis, ulcerative colitis) (pleiotropy)	8,726 European ancestry ankylosing spondylitis cases, 19,085 European ancestry Crohn’s disease cases, 6,530 European ancestry psoriasis cases, 3,408 European ancestry primary sclerosing cholangitis cases, 14,513 European ancestry ulcerative colitis cases, 34,213 European ancestry controls	NA	18q23	18	79460616	NFATC1	NFATC1			ENSG00000131196			rs7236492-?	rs7236492	0	7236492	non_coding_transcript_exon_variant	0	NR	1E-7	7.0	(subset analysis)			Illumina [130052]	N	ankylosing spondylitis, psoriasis, ulcerative colitis, Crohn's disease, sclerosing cholangitis	http://www.ebi.ac.uk/efo/EFO_0003898, http://www.ebi.ac.uk/efo/EFO_0000676, http://www.ebi.ac.uk/efo/EFO_0000729, http://www.ebi.ac.uk/efo/EFO_0000384, http://www.ebi.ac.uk/efo/EFO_0004268	GCST005537	Targeted genotyping array [ImmunoChip]
2018-04-26	26974007	Ellinghaus D	2016-03-14	Nat Genet	www.ncbi.nlm.nih.gov/pubmed/26974007	Analysis of five chronic inflammatory diseases identifies 27 new associations and highlights disease-specific patterns at shared loci.	Chronic inflammatory diseases (ankylosing spondylitis, Crohn's disease, psoriasis, primary sclerosing cholangitis, ulcerative colitis) (pleiotropy)	8,726 European ancestry ankylosing spondylitis cases, 19,085 European ancestry Crohn’s disease cases, 6,530 European ancestry psoriasis cases, 3,408 European ancestry primary sclerosing cholangitis cases, 14,513 European ancestry ulcerative colitis cases, 34,213 European ancestry controls	NA	18p11.21	18	12879467	PTPN2	PTPN2			ENSG00000175354			rs12968719-?	rs12968719	0	12968719	intron_variant	0	NR	2E-26	25.69897000433602	(subset analysis)			Illumina [130052]	N	ankylosing spondylitis, psoriasis, ulcerative colitis, Crohn's disease, sclerosing cholangitis	http://www.ebi.ac.uk/efo/EFO_0003898, http://www.ebi.ac.uk/efo/EFO_0000676, http://www.ebi.ac.uk/efo/EFO_0000729, http://www.ebi.ac.uk/efo/EFO_0000384, http://www.ebi.ac.uk/efo/EFO_0004268	GCST005537	Targeted genotyping array [ImmunoChip]
2018-04-26	26974007	Ellinghaus D	2016-03-14	Nat Genet	www.ncbi.nlm.nih.gov/pubmed/26974007	Analysis of five chronic inflammatory diseases identifies 27 new associations and highlights disease-specific patterns at shared loci.	Chronic inflammatory diseases (ankylosing spondylitis, Crohn's disease, psoriasis, primary sclerosing cholangitis, ulcerative colitis) (pleiotropy)	8,726 European ancestry ankylosing spondylitis cases, 19,085 European ancestry Crohn’s disease cases, 6,530 European ancestry psoriasis cases, 3,408 European ancestry primary sclerosing cholangitis cases, 14,513 European ancestry ulcerative colitis cases, 34,213 European ancestry controls	NA	18p11.21	18	12857759	PTPN2	PTPN2			ENSG00000175354			rs62097857-?	rs62097857	0	62097857	intron_variant	0	NR	1E-11	11.0	(subset analysis)			Illumina [130052]	N	ankylosing spondylitis, psoriasis, ulcerative colitis, Crohn's disease, sclerosing cholangitis	http://www.ebi.ac.uk/efo/EFO_0003898, http://www.ebi.ac.uk/efo/EFO_0000676, http://www.ebi.ac.uk/efo/EFO_0000729, http://www.ebi.ac.uk/efo/EFO_0000384, http://www.ebi.ac.uk/efo/EFO_0004268	GCST005537	Targeted genotyping array [ImmunoChip]
2018-04-26	26974007	Ellinghaus D	2016-03-14	Nat Genet	www.ncbi.nlm.nih.gov/pubmed/26974007	Analysis of five chronic inflammatory diseases identifies 27 new associations and highlights disease-specific patterns at shared loci.	Chronic inflammatory diseases (ankylosing spondylitis, Crohn's disease, psoriasis, primary sclerosing cholangitis, ulcerative colitis) (pleiotropy)	8,726 European ancestry ankylosing spondylitis cases, 19,085 European ancestry Crohn’s disease cases, 6,530 European ancestry psoriasis cases, 3,408 European ancestry primary sclerosing cholangitis cases, 14,513 European ancestry ulcerative colitis cases, 34,213 European ancestry controls	NA	18q22.2	18	69894282	CD226	CD226			ENSG00000150637			rs66504140-?	rs66504140	0	66504140	intron_variant	0	NR	2E-8	7.698970004336019	(subset analysis)			Illumina [130052]	N	ankylosing spondylitis, psoriasis, ulcerative colitis, Crohn's disease, sclerosing cholangitis	http://www.ebi.ac.uk/efo/EFO_0003898, http://www.ebi.ac.uk/efo/EFO_0000676, http://www.ebi.ac.uk/efo/EFO_0000729, http://www.ebi.ac.uk/efo/EFO_0000384, http://www.ebi.ac.uk/efo/EFO_0004268	GCST005537	Targeted genotyping array [ImmunoChip]
2018-04-26	26974007	Ellinghaus D	2016-03-14	Nat Genet	www.ncbi.nlm.nih.gov/pubmed/26974007	Analysis of five chronic inflammatory diseases identifies 27 new associations and highlights disease-specific patterns at shared loci.	Chronic inflammatory diseases (ankylosing spondylitis, Crohn's disease, psoriasis, primary sclerosing cholangitis, ulcerative colitis) (pleiotropy)	8,726 European ancestry ankylosing spondylitis cases, 19,085 European ancestry Crohn’s disease cases, 6,530 European ancestry psoriasis cases, 3,408 European ancestry primary sclerosing cholangitis cases, 14,513 European ancestry ulcerative colitis cases, 34,213 European ancestry controls	NA	19q13.11	19	34165501	LSM14	CHCHD2P3 - LSM14A	ENSG00000270849	ENSG00000257103		38078	7003	rs587259-?	rs587259	0	587259	regulatory_region_variant	1	NR	4E-7	6.3979400086720375	(subset analysis)			Illumina [130052]	N	ankylosing spondylitis, psoriasis, ulcerative colitis, Crohn's disease, sclerosing cholangitis	http://www.ebi.ac.uk/efo/EFO_0003898, http://www.ebi.ac.uk/efo/EFO_0000676, http://www.ebi.ac.uk/efo/EFO_0000729, http://www.ebi.ac.uk/efo/EFO_0000384, http://www.ebi.ac.uk/efo/EFO_0004268	GCST005537	Targeted genotyping array [ImmunoChip]
2018-04-26	26974007	Ellinghaus D	2016-03-14	Nat Genet	www.ncbi.nlm.nih.gov/pubmed/26974007	Analysis of five chronic inflammatory diseases identifies 27 new associations and highlights disease-specific patterns at shared loci.	Chronic inflammatory diseases (ankylosing spondylitis, Crohn's disease, psoriasis, primary sclerosing cholangitis, ulcerative colitis) (pleiotropy)	8,726 European ancestry ankylosing spondylitis cases, 19,085 European ancestry Crohn’s disease cases, 6,530 European ancestry psoriasis cases, 3,408 European ancestry primary sclerosing cholangitis cases, 14,513 European ancestry ulcerative colitis cases, 34,213 European ancestry controls	NA	19p13.3	19	1124032	SBNO2	SBNO2			ENSG00000064932			rs2024092-?	rs2024092	0	2024092	splice_polypyrimidine_tract_variant	0	NR	2E-18	17.69897000433602	(subset analysis)			Illumina [130052]	N	ankylosing spondylitis, psoriasis, ulcerative colitis, Crohn's disease, sclerosing cholangitis	http://www.ebi.ac.uk/efo/EFO_0003898, http://www.ebi.ac.uk/efo/EFO_0000676, http://www.ebi.ac.uk/efo/EFO_0000729, http://www.ebi.ac.uk/efo/EFO_0000384, http://www.ebi.ac.uk/efo/EFO_0004268	GCST005537	Targeted genotyping array [ImmunoChip]
2018-04-26	26974007	Ellinghaus D	2016-03-14	Nat Genet	www.ncbi.nlm.nih.gov/pubmed/26974007	Analysis of five chronic inflammatory diseases identifies 27 new associations and highlights disease-specific patterns at shared loci.	Chronic inflammatory diseases (ankylosing spondylitis, Crohn's disease, psoriasis, primary sclerosing cholangitis, ulcerative colitis) (pleiotropy)	8,726 European ancestry ankylosing spondylitis cases, 19,085 European ancestry Crohn’s disease cases, 6,530 European ancestry psoriasis cases, 3,408 European ancestry primary sclerosing cholangitis cases, 14,513 European ancestry ulcerative colitis cases, 34,213 European ancestry controls	NA	19p13.3	19	1186317	STK11	STK11			ENSG00000118046			rs72977586-?	rs72977586	0	72977586	intron_variant	0	NR	4E-9	8.397940008672037	(subset analysis)			Illumina [130052]	N	ankylosing spondylitis, psoriasis, ulcerative colitis, Crohn's disease, sclerosing cholangitis	http://www.ebi.ac.uk/efo/EFO_0003898, http://www.ebi.ac.uk/efo/EFO_0000676, http://www.ebi.ac.uk/efo/EFO_0000729, http://www.ebi.ac.uk/efo/EFO_0000384, http://www.ebi.ac.uk/efo/EFO_0004268	GCST005537	Targeted genotyping array [ImmunoChip]
2018-04-26	26974007	Ellinghaus D	2016-03-14	Nat Genet	www.ncbi.nlm.nih.gov/pubmed/26974007	Analysis of five chronic inflammatory diseases identifies 27 new associations and highlights disease-specific patterns at shared loci.	Chronic inflammatory diseases (ankylosing spondylitis, Crohn's disease, psoriasis, primary sclerosing cholangitis, ulcerative colitis) (pleiotropy)	8,726 European ancestry ankylosing spondylitis cases, 19,085 European ancestry Crohn’s disease cases, 6,530 European ancestry psoriasis cases, 3,408 European ancestry primary sclerosing cholangitis cases, 14,513 European ancestry ulcerative colitis cases, 34,213 European ancestry controls	NA	19p13.2	19	10317045	RAVER1	RAVER1			ENSG00000161847			rs74956615-?	rs74956615	0	74956615	3_prime_UTR_variant	0	NR	2E-22	21.69897000433602	(subset analysis)			Illumina [130052]	N	ankylosing spondylitis, psoriasis, ulcerative colitis, Crohn's disease, sclerosing cholangitis	http://www.ebi.ac.uk/efo/EFO_0003898, http://www.ebi.ac.uk/efo/EFO_0000676, http://www.ebi.ac.uk/efo/EFO_0000729, http://www.ebi.ac.uk/efo/EFO_0000384, http://www.ebi.ac.uk/efo/EFO_0004268	GCST005537	Targeted genotyping array [ImmunoChip]
2018-04-26	26974007	Ellinghaus D	2016-03-14	Nat Genet	www.ncbi.nlm.nih.gov/pubmed/26974007	Analysis of five chronic inflammatory diseases identifies 27 new associations and highlights disease-specific patterns at shared loci.	Chronic inflammatory diseases (ankylosing spondylitis, Crohn's disease, psoriasis, primary sclerosing cholangitis, ulcerative colitis) (pleiotropy)	8,726 European ancestry ankylosing spondylitis cases, 19,085 European ancestry Crohn’s disease cases, 6,530 European ancestry psoriasis cases, 3,408 European ancestry primary sclerosing cholangitis cases, 14,513 European ancestry ulcerative colitis cases, 34,213 European ancestry controls	NA	19p13.2	19	10354167	TYK2	TYK2			ENSG00000105397			rs35018800-?	rs35018800	0	35018800	missense_variant	0	NR	5E-12	11.301029995663981	(subset analysis)			Illumina [130052]	N	ankylosing spondylitis, psoriasis, ulcerative colitis, Crohn's disease, sclerosing cholangitis	http://www.ebi.ac.uk/efo/EFO_0003898, http://www.ebi.ac.uk/efo/EFO_0000676, http://www.ebi.ac.uk/efo/EFO_0000729, http://www.ebi.ac.uk/efo/EFO_0000384, http://www.ebi.ac.uk/efo/EFO_0004268	GCST005537	Targeted genotyping array [ImmunoChip]
2018-04-26	26974007	Ellinghaus D	2016-03-14	Nat Genet	www.ncbi.nlm.nih.gov/pubmed/26974007	Analysis of five chronic inflammatory diseases identifies 27 new associations and highlights disease-specific patterns at shared loci.	Chronic inflammatory diseases (ankylosing spondylitis, Crohn's disease, psoriasis, primary sclerosing cholangitis, ulcerative colitis) (pleiotropy)	8,726 European ancestry ankylosing spondylitis cases, 19,085 European ancestry Crohn’s disease cases, 6,530 European ancestry psoriasis cases, 3,408 European ancestry primary sclerosing cholangitis cases, 14,513 European ancestry ulcerative colitis cases, 34,213 European ancestry controls	NA	19p13.2	19	10359299	TYK2	TYK2			ENSG00000105397			rs12720356-?	rs12720356	0	12720356	missense_variant	0	NR	2E-9	8.698970004336019	(subset analysis)			Illumina [130052]	N	ankylosing spondylitis, psoriasis, ulcerative colitis, Crohn's disease, sclerosing cholangitis	http://www.ebi.ac.uk/efo/EFO_0003898, http://www.ebi.ac.uk/efo/EFO_0000676, http://www.ebi.ac.uk/efo/EFO_0000729, http://www.ebi.ac.uk/efo/EFO_0000384, http://www.ebi.ac.uk/efo/EFO_0004268	GCST005537	Targeted genotyping array [ImmunoChip]
2018-04-26	26974007	Ellinghaus D	2016-03-14	Nat Genet	www.ncbi.nlm.nih.gov/pubmed/26974007	Analysis of five chronic inflammatory diseases identifies 27 new associations and highlights disease-specific patterns at shared loci.	Chronic inflammatory diseases (ankylosing spondylitis, Crohn's disease, psoriasis, primary sclerosing cholangitis, ulcerative colitis) (pleiotropy)	8,726 European ancestry ankylosing spondylitis cases, 19,085 European ancestry Crohn’s disease cases, 6,530 European ancestry psoriasis cases, 3,408 European ancestry primary sclerosing cholangitis cases, 14,513 European ancestry ulcerative colitis cases, 34,213 European ancestry controls	NA	19p13.2	19	10489742	KEAP1	KEAP1			ENSG00000079999			rs35074907-?	rs35074907	0	35074907	synonymous_variant	0	NR	6E-9	8.221848749616356	(subset analysis)			Illumina [130052]	N	ankylosing spondylitis, psoriasis, ulcerative colitis, Crohn's disease, sclerosing cholangitis	http://www.ebi.ac.uk/efo/EFO_0003898, http://www.ebi.ac.uk/efo/EFO_0000676, http://www.ebi.ac.uk/efo/EFO_0000729, http://www.ebi.ac.uk/efo/EFO_0000384, http://www.ebi.ac.uk/efo/EFO_0004268	GCST005537	Targeted genotyping array [ImmunoChip]
2018-04-26	26974007	Ellinghaus D	2016-03-14	Nat Genet	www.ncbi.nlm.nih.gov/pubmed/26974007	Analysis of five chronic inflammatory diseases identifies 27 new associations and highlights disease-specific patterns at shared loci.	Chronic inflammatory diseases (ankylosing spondylitis, Crohn's disease, psoriasis, primary sclerosing cholangitis, ulcerative colitis) (pleiotropy)	8,726 European ancestry ankylosing spondylitis cases, 19,085 European ancestry Crohn’s disease cases, 6,530 European ancestry psoriasis cases, 3,408 European ancestry primary sclerosing cholangitis cases, 14,513 European ancestry ulcerative colitis cases, 34,213 European ancestry controls	NA	19q13.32	19	46346549	PPP5C	HIF3A - PPP5C	ENSG00000124440	ENSG00000011485		3116	538	rs4802307-?	rs4802307	0	4802307	regulatory_region_variant	1	NR	2E-11	10.698970004336019	(subset analysis)			Illumina [130052]	N	ankylosing spondylitis, psoriasis, ulcerative colitis, Crohn's disease, sclerosing cholangitis	http://www.ebi.ac.uk/efo/EFO_0003898, http://www.ebi.ac.uk/efo/EFO_0000676, http://www.ebi.ac.uk/efo/EFO_0000729, http://www.ebi.ac.uk/efo/EFO_0000384, http://www.ebi.ac.uk/efo/EFO_0004268	GCST005537	Targeted genotyping array [ImmunoChip]
2018-04-26	26974007	Ellinghaus D	2016-03-14	Nat Genet	www.ncbi.nlm.nih.gov/pubmed/26974007	Analysis of five chronic inflammatory diseases identifies 27 new associations and highlights disease-specific patterns at shared loci.	Chronic inflammatory diseases (ankylosing spondylitis, Crohn's disease, psoriasis, primary sclerosing cholangitis, ulcerative colitis) (pleiotropy)	8,726 European ancestry ankylosing spondylitis cases, 19,085 European ancestry Crohn’s disease cases, 6,530 European ancestry psoriasis cases, 3,408 European ancestry primary sclerosing cholangitis cases, 14,513 European ancestry ulcerative colitis cases, 34,213 European ancestry controls	NA	19q13.33	19	48702851	FUT2	FUT2			ENSG00000176920			rs679574-?	rs679574	0	679574	intron_variant	0	NR	1E-17	17.0	(subset analysis)			Illumina [130052]	N	ankylosing spondylitis, psoriasis, ulcerative colitis, Crohn's disease, sclerosing cholangitis	http://www.ebi.ac.uk/efo/EFO_0003898, http://www.ebi.ac.uk/efo/EFO_0000676, http://www.ebi.ac.uk/efo/EFO_0000729, http://www.ebi.ac.uk/efo/EFO_0000384, http://www.ebi.ac.uk/efo/EFO_0004268	GCST005537	Targeted genotyping array [ImmunoChip]
2018-04-26	26974007	Ellinghaus D	2016-03-14	Nat Genet	www.ncbi.nlm.nih.gov/pubmed/26974007	Analysis of five chronic inflammatory diseases identifies 27 new associations and highlights disease-specific patterns at shared loci.	Chronic inflammatory diseases (ankylosing spondylitis, Crohn's disease, psoriasis, primary sclerosing cholangitis, ulcerative colitis) (pleiotropy)	8,726 European ancestry ankylosing spondylitis cases, 19,085 European ancestry Crohn’s disease cases, 6,530 European ancestry psoriasis cases, 3,408 European ancestry primary sclerosing cholangitis cases, 14,513 European ancestry ulcerative colitis cases, 34,213 European ancestry controls	NA	8q24.21	8	128554935	RP11-89M16.1	LINC00824			ENSG00000254275			rs6651252-?	rs6651252	0	6651252	intron_variant	0	NR	2E-17	16.69897000433602	(subset analysis)			Illumina [130052]	N	ankylosing spondylitis, psoriasis, ulcerative colitis, Crohn's disease, sclerosing cholangitis	http://www.ebi.ac.uk/efo/EFO_0003898, http://www.ebi.ac.uk/efo/EFO_0000676, http://www.ebi.ac.uk/efo/EFO_0000729, http://www.ebi.ac.uk/efo/EFO_0000384, http://www.ebi.ac.uk/efo/EFO_0004268	GCST005537	Targeted genotyping array [ImmunoChip]
2018-04-26	26974007	Ellinghaus D	2016-03-14	Nat Genet	www.ncbi.nlm.nih.gov/pubmed/26974007	Analysis of five chronic inflammatory diseases identifies 27 new associations and highlights disease-specific patterns at shared loci.	Chronic inflammatory diseases (ankylosing spondylitis, Crohn's disease, psoriasis, primary sclerosing cholangitis, ulcerative colitis) (pleiotropy)	8,726 European ancestry ankylosing spondylitis cases, 19,085 European ancestry Crohn’s disease cases, 6,530 European ancestry psoriasis cases, 3,408 European ancestry primary sclerosing cholangitis cases, 14,513 European ancestry ulcerative colitis cases, 34,213 European ancestry controls	NA	9p24.1	9	4981602	JAK2	HNRNPA1P41 - JAK2	ENSG00000220937	ENSG00000096968		35700	2788	rs10758669-?	rs10758669	0	10758669	intergenic_variant	1	NR	5E-43	42.30102999566398	(subset analysis)			Illumina [130052]	N	ankylosing spondylitis, psoriasis, ulcerative colitis, Crohn's disease, sclerosing cholangitis	http://www.ebi.ac.uk/efo/EFO_0003898, http://www.ebi.ac.uk/efo/EFO_0000676, http://www.ebi.ac.uk/efo/EFO_0000729, http://www.ebi.ac.uk/efo/EFO_0000384, http://www.ebi.ac.uk/efo/EFO_0004268	GCST005537	Targeted genotyping array [ImmunoChip]
2018-04-26	26974007	Ellinghaus D	2016-03-14	Nat Genet	www.ncbi.nlm.nih.gov/pubmed/26974007	Analysis of five chronic inflammatory diseases identifies 27 new associations and highlights disease-specific patterns at shared loci.	Chronic inflammatory diseases (ankylosing spondylitis, Crohn's disease, psoriasis, primary sclerosing cholangitis, ulcerative colitis) (pleiotropy)	8,726 European ancestry ankylosing spondylitis cases, 19,085 European ancestry Crohn’s disease cases, 6,530 European ancestry psoriasis cases, 3,408 European ancestry primary sclerosing cholangitis cases, 14,513 European ancestry ulcerative colitis cases, 34,213 European ancestry controls	NA	9p13.3	9	34710263	CCL21, FAM205A	CCL21 - FAM205A	ENSG00000137077	ENSG00000205108		127	12790	rs2812378-?	rs2812378	0	2812378	intron_variant	1	NR	6E-9	8.221848749616356	(subset analysis)			Illumina [130052]	N	ankylosing spondylitis, psoriasis, ulcerative colitis, Crohn's disease, sclerosing cholangitis	http://www.ebi.ac.uk/efo/EFO_0003898, http://www.ebi.ac.uk/efo/EFO_0000676, http://www.ebi.ac.uk/efo/EFO_0000729, http://www.ebi.ac.uk/efo/EFO_0000384, http://www.ebi.ac.uk/efo/EFO_0004268	GCST005537	Targeted genotyping array [ImmunoChip]
2018-04-26	26974007	Ellinghaus D	2016-03-14	Nat Genet	www.ncbi.nlm.nih.gov/pubmed/26974007	Analysis of five chronic inflammatory diseases identifies 27 new associations and highlights disease-specific patterns at shared loci.	Chronic inflammatory diseases (ankylosing spondylitis, Crohn's disease, psoriasis, primary sclerosing cholangitis, ulcerative colitis) (pleiotropy)	8,726 European ancestry ankylosing spondylitis cases, 19,085 European ancestry Crohn’s disease cases, 6,530 European ancestry psoriasis cases, 3,408 European ancestry primary sclerosing cholangitis cases, 14,513 European ancestry ulcerative colitis cases, 34,213 European ancestry controls	NA	9q32	9	114806766	TNFSF15	TNFSF15 - DELEC1	ENSG00000181634	ENSG00000173077		727	44202	rs7848647-?	rs7848647	0	7848647	intergenic_variant	1	NR	1E-25	25.0	(subset analysis)			Illumina [130052]	N	ankylosing spondylitis, psoriasis, ulcerative colitis, Crohn's disease, sclerosing cholangitis	http://www.ebi.ac.uk/efo/EFO_0003898, http://www.ebi.ac.uk/efo/EFO_0000676, http://www.ebi.ac.uk/efo/EFO_0000729, http://www.ebi.ac.uk/efo/EFO_0000384, http://www.ebi.ac.uk/efo/EFO_0004268	GCST005537	Targeted genotyping array [ImmunoChip]
2018-04-26	26974007	Ellinghaus D	2016-03-14	Nat Genet	www.ncbi.nlm.nih.gov/pubmed/26974007	Analysis of five chronic inflammatory diseases identifies 27 new associations and highlights disease-specific patterns at shared loci.	Chronic inflammatory diseases (ankylosing spondylitis, Crohn's disease, psoriasis, primary sclerosing cholangitis, ulcerative colitis) (pleiotropy)	8,726 European ancestry ankylosing spondylitis cases, 19,085 European ancestry Crohn’s disease cases, 6,530 European ancestry psoriasis cases, 3,408 European ancestry primary sclerosing cholangitis cases, 14,513 European ancestry ulcerative colitis cases, 34,213 European ancestry controls	NA	9q33.1	9	114934056	TNFSF8	DELEC1			ENSG00000173077			rs726657-?	rs726657	0	726657	intron_variant	0	NR	1E-14	14.0	(subset analysis)			Illumina [130052]	N	ankylosing spondylitis, psoriasis, ulcerative colitis, Crohn's disease, sclerosing cholangitis	http://www.ebi.ac.uk/efo/EFO_0003898, http://www.ebi.ac.uk/efo/EFO_0000676, http://www.ebi.ac.uk/efo/EFO_0000729, http://www.ebi.ac.uk/efo/EFO_0000384, http://www.ebi.ac.uk/efo/EFO_0004268	GCST005537	Targeted genotyping array [ImmunoChip]
2018-04-26	26974007	Ellinghaus D	2016-03-14	Nat Genet	www.ncbi.nlm.nih.gov/pubmed/26974007	Analysis of five chronic inflammatory diseases identifies 27 new associations and highlights disease-specific patterns at shared loci.	Chronic inflammatory diseases (ankylosing spondylitis, Crohn's disease, psoriasis, primary sclerosing cholangitis, ulcerative colitis) (pleiotropy)	8,726 European ancestry ankylosing spondylitis cases, 19,085 European ancestry Crohn’s disease cases, 6,530 European ancestry psoriasis cases, 3,408 European ancestry primary sclerosing cholangitis cases, 14,513 European ancestry ulcerative colitis cases, 34,213 European ancestry controls	NA	9q32	9	114829725	intergenic	TNFSF15 - DELEC1	ENSG00000181634	ENSG00000173077		23686	21243	rs7468800-?	rs7468800	0	7468800	regulatory_region_variant	1	NR	2E-9	8.698970004336019	(subset analysis)			Illumina [130052]	N	ankylosing spondylitis, psoriasis, ulcerative colitis, Crohn's disease, sclerosing cholangitis	http://www.ebi.ac.uk/efo/EFO_0003898, http://www.ebi.ac.uk/efo/EFO_0000676, http://www.ebi.ac.uk/efo/EFO_0000729, http://www.ebi.ac.uk/efo/EFO_0000384, http://www.ebi.ac.uk/efo/EFO_0004268	GCST005537	Targeted genotyping array [ImmunoChip]
2018-04-26	26974007	Ellinghaus D	2016-03-14	Nat Genet	www.ncbi.nlm.nih.gov/pubmed/26974007	Analysis of five chronic inflammatory diseases identifies 27 new associations and highlights disease-specific patterns at shared loci.	Chronic inflammatory diseases (ankylosing spondylitis, Crohn's disease, psoriasis, primary sclerosing cholangitis, ulcerative colitis) (pleiotropy)	8,726 European ancestry ankylosing spondylitis cases, 19,085 European ancestry Crohn’s disease cases, 6,530 European ancestry psoriasis cases, 3,408 European ancestry primary sclerosing cholangitis cases, 14,513 European ancestry ulcerative colitis cases, 34,213 European ancestry controls	NA	9q33.1	9	117713024	TLR4	TLR4			ENSG00000136869			rs4986790-?	rs4986790	0	4986790	missense_variant	0	NR	1E-8	8.0	(subset analysis)			Illumina [130052]	N	ankylosing spondylitis, psoriasis, ulcerative colitis, Crohn's disease, sclerosing cholangitis	http://www.ebi.ac.uk/efo/EFO_0003898, http://www.ebi.ac.uk/efo/EFO_0000676, http://www.ebi.ac.uk/efo/EFO_0000729, http://www.ebi.ac.uk/efo/EFO_0000384, http://www.ebi.ac.uk/efo/EFO_0004268	GCST005537	Targeted genotyping array [ImmunoChip]
2018-04-26	26974007	Ellinghaus D	2016-03-14	Nat Genet	www.ncbi.nlm.nih.gov/pubmed/26974007	Analysis of five chronic inflammatory diseases identifies 27 new associations and highlights disease-specific patterns at shared loci.	Chronic inflammatory diseases (ankylosing spondylitis, Crohn's disease, psoriasis, primary sclerosing cholangitis, ulcerative colitis) (pleiotropy)	8,726 European ancestry ankylosing spondylitis cases, 19,085 European ancestry Crohn’s disease cases, 6,530 European ancestry psoriasis cases, 3,408 European ancestry primary sclerosing cholangitis cases, 14,513 European ancestry ulcerative colitis cases, 34,213 European ancestry controls	NA	9q34.3	9	136369439	CARD9	CARD9			ENSG00000187796			rs10870077-?	rs10870077	0	10870077	intron_variant	0	NR	6E-45	44.221848749616356	(subset analysis)			Illumina [130052]	N	ankylosing spondylitis, psoriasis, ulcerative colitis, Crohn's disease, sclerosing cholangitis	http://www.ebi.ac.uk/efo/EFO_0003898, http://www.ebi.ac.uk/efo/EFO_0000676, http://www.ebi.ac.uk/efo/EFO_0000729, http://www.ebi.ac.uk/efo/EFO_0000384, http://www.ebi.ac.uk/efo/EFO_0004268	GCST005537	Targeted genotyping array [ImmunoChip]
2018-04-26	26974007	Ellinghaus D	2016-03-14	Nat Genet	www.ncbi.nlm.nih.gov/pubmed/26974007	Analysis of five chronic inflammatory diseases identifies 27 new associations and highlights disease-specific patterns at shared loci.	Chronic inflammatory diseases (ankylosing spondylitis, Crohn's disease, psoriasis, primary sclerosing cholangitis, ulcerative colitis) (pleiotropy)	8,726 European ancestry ankylosing spondylitis cases, 19,085 European ancestry Crohn’s disease cases, 6,530 European ancestry psoriasis cases, 3,408 European ancestry primary sclerosing cholangitis cases, 14,513 European ancestry ulcerative colitis cases, 34,213 European ancestry controls	NA	9q34.3	9	136365140	CARD9	CARD9			ENSG00000187796			rs141992399-?	rs141992399	0	141992399	splice_donor_variant	0	NR	1E-31	31.0	(subset analysis)			Illumina [130052]	N	ankylosing spondylitis, psoriasis, ulcerative colitis, Crohn's disease, sclerosing cholangitis	http://www.ebi.ac.uk/efo/EFO_0003898, http://www.ebi.ac.uk/efo/EFO_0000676, http://www.ebi.ac.uk/efo/EFO_0000729, http://www.ebi.ac.uk/efo/EFO_0000384, http://www.ebi.ac.uk/efo/EFO_0004268	GCST005537	Targeted genotyping array [ImmunoChip]
2018-04-26	26974007	Ellinghaus D	2016-03-14	Nat Genet	www.ncbi.nlm.nih.gov/pubmed/26974007	Analysis of five chronic inflammatory diseases identifies 27 new associations and highlights disease-specific patterns at shared loci.	Chronic inflammatory diseases (ankylosing spondylitis, Crohn's disease, psoriasis, primary sclerosing cholangitis, ulcerative colitis) (pleiotropy)	8,726 European ancestry ankylosing spondylitis cases, 19,085 European ancestry Crohn’s disease cases, 6,530 European ancestry psoriasis cases, 3,408 European ancestry primary sclerosing cholangitis cases, 14,513 European ancestry ulcerative colitis cases, 34,213 European ancestry controls	NA	9q34.3	9	136494980	NOTCH1	NOTCH1			ENSG00000148400			rs3124998-?	rs3124998	0	3124998	3_prime_UTR_variant	0	NR	9E-9	8.045757490560675	(subset analysis)			Illumina [130052]	N	ankylosing spondylitis, psoriasis, ulcerative colitis, Crohn's disease, sclerosing cholangitis	http://www.ebi.ac.uk/efo/EFO_0003898, http://www.ebi.ac.uk/efo/EFO_0000676, http://www.ebi.ac.uk/efo/EFO_0000729, http://www.ebi.ac.uk/efo/EFO_0000384, http://www.ebi.ac.uk/efo/EFO_0004268	GCST005537	Targeted genotyping array [ImmunoChip]
2018-04-26	26974007	Ellinghaus D	2016-03-14	Nat Genet	www.ncbi.nlm.nih.gov/pubmed/26974007	Analysis of five chronic inflammatory diseases identifies 27 new associations and highlights disease-specific patterns at shared loci.	Chronic inflammatory diseases (ankylosing spondylitis, Crohn's disease, psoriasis, primary sclerosing cholangitis, ulcerative colitis) (pleiotropy)	8,726 European ancestry ankylosing spondylitis cases, 19,085 European ancestry Crohn’s disease cases, 6,530 European ancestry psoriasis cases, 3,408 European ancestry primary sclerosing cholangitis cases, 14,513 European ancestry ulcerative colitis cases, 34,213 European ancestry controls	NA	10p15.1	10	6052734	IL2RA	IL2RA			ENSG00000134460			rs61839660-?	rs61839660	0	61839660	intron_variant	0	NR	1E-15	15.0	(subset analysis)			Illumina [130052]	N	ankylosing spondylitis, psoriasis, ulcerative colitis, Crohn's disease, sclerosing cholangitis	http://www.ebi.ac.uk/efo/EFO_0003898, http://www.ebi.ac.uk/efo/EFO_0000676, http://www.ebi.ac.uk/efo/EFO_0000729, http://www.ebi.ac.uk/efo/EFO_0000384, http://www.ebi.ac.uk/efo/EFO_0004268	GCST005537	Targeted genotyping array [ImmunoChip]
2018-04-26	26974007	Ellinghaus D	2016-03-14	Nat Genet	www.ncbi.nlm.nih.gov/pubmed/26974007	Analysis of five chronic inflammatory diseases identifies 27 new associations and highlights disease-specific patterns at shared loci.	Chronic inflammatory diseases (ankylosing spondylitis, Crohn's disease, psoriasis, primary sclerosing cholangitis, ulcerative colitis) (pleiotropy)	8,726 European ancestry ankylosing spondylitis cases, 19,085 European ancestry Crohn’s disease cases, 6,530 European ancestry psoriasis cases, 3,408 European ancestry primary sclerosing cholangitis cases, 14,513 European ancestry ulcerative colitis cases, 34,213 European ancestry controls	NA	10p15.1	10	6060794	IL2RA	IL2RA			ENSG00000134460			rs3118471-?	rs3118471	0	3118471	intron_variant	0	NR	4E-13	12.397940008672037	(subset analysis)			Illumina [130052]	N	ankylosing spondylitis, psoriasis, ulcerative colitis, Crohn's disease, sclerosing cholangitis	http://www.ebi.ac.uk/efo/EFO_0003898, http://www.ebi.ac.uk/efo/EFO_0000676, http://www.ebi.ac.uk/efo/EFO_0000729, http://www.ebi.ac.uk/efo/EFO_0000384, http://www.ebi.ac.uk/efo/EFO_0004268	GCST005537	Targeted genotyping array [ImmunoChip]
2018-04-26	26974007	Ellinghaus D	2016-03-14	Nat Genet	www.ncbi.nlm.nih.gov/pubmed/26974007	Analysis of five chronic inflammatory diseases identifies 27 new associations and highlights disease-specific patterns at shared loci.	Chronic inflammatory diseases (ankylosing spondylitis, Crohn's disease, psoriasis, primary sclerosing cholangitis, ulcerative colitis) (pleiotropy)	8,726 European ancestry ankylosing spondylitis cases, 19,085 European ancestry Crohn’s disease cases, 6,530 European ancestry psoriasis cases, 3,408 European ancestry primary sclerosing cholangitis cases, 14,513 European ancestry ulcerative colitis cases, 34,213 European ancestry controls	NA	10p15.1	10	6000052	intergenic	IL15RA - IL2RA	ENSG00000134470	ENSG00000134460		21865	10637	rs76913543-?	rs76913543	0	76913543	intergenic_variant	1	NR	4E-12	11.397940008672037	(subset analysis)			Illumina [130052]	N	ankylosing spondylitis, psoriasis, ulcerative colitis, Crohn's disease, sclerosing cholangitis	http://www.ebi.ac.uk/efo/EFO_0003898, http://www.ebi.ac.uk/efo/EFO_0000676, http://www.ebi.ac.uk/efo/EFO_0000729, http://www.ebi.ac.uk/efo/EFO_0000384, http://www.ebi.ac.uk/efo/EFO_0004268	GCST005537	Targeted genotyping array [ImmunoChip]
2018-04-26	26974007	Ellinghaus D	2016-03-14	Nat Genet	www.ncbi.nlm.nih.gov/pubmed/26974007	Analysis of five chronic inflammatory diseases identifies 27 new associations and highlights disease-specific patterns at shared loci.	Chronic inflammatory diseases (ankylosing spondylitis, Crohn's disease, psoriasis, primary sclerosing cholangitis, ulcerative colitis) (pleiotropy)	8,726 European ancestry ankylosing spondylitis cases, 19,085 European ancestry Crohn’s disease cases, 6,530 European ancestry psoriasis cases, 3,408 European ancestry primary sclerosing cholangitis cases, 14,513 European ancestry ulcerative colitis cases, 34,213 European ancestry controls	NA	10p15.1	10	6057082	IL2RA	IL2RA			ENSG00000134460			rs2104286-?	rs2104286	0	2104286	intron_variant	0	NR	4E-8	7.3979400086720375	(subset analysis)			Illumina [130052]	N	ankylosing spondylitis, psoriasis, ulcerative colitis, Crohn's disease, sclerosing cholangitis	http://www.ebi.ac.uk/efo/EFO_0003898, http://www.ebi.ac.uk/efo/EFO_0000676, http://www.ebi.ac.uk/efo/EFO_0000729, http://www.ebi.ac.uk/efo/EFO_0000384, http://www.ebi.ac.uk/efo/EFO_0004268	GCST005537	Targeted genotyping array [ImmunoChip]
2018-04-26	26974007	Ellinghaus D	2016-03-14	Nat Genet	www.ncbi.nlm.nih.gov/pubmed/26974007	Analysis of five chronic inflammatory diseases identifies 27 new associations and highlights disease-specific patterns at shared loci.	Chronic inflammatory diseases (ankylosing spondylitis, Crohn's disease, psoriasis, primary sclerosing cholangitis, ulcerative colitis) (pleiotropy)	8,726 European ancestry ankylosing spondylitis cases, 19,085 European ancestry Crohn’s disease cases, 6,530 European ancestry psoriasis cases, 3,408 European ancestry primary sclerosing cholangitis cases, 14,513 European ancestry ulcerative colitis cases, 34,213 European ancestry controls	NA	10p15.1	10	6485181	PRKCQ	PRKCQ			ENSG00000065675			rs2236379-?	rs2236379	0	2236379	missense_variant	0	NR	9E-9	8.045757490560675	(subset analysis)			Illumina [130052]	N	ankylosing spondylitis, psoriasis, ulcerative colitis, Crohn's disease, sclerosing cholangitis	http://www.ebi.ac.uk/efo/EFO_0003898, http://www.ebi.ac.uk/efo/EFO_0000676, http://www.ebi.ac.uk/efo/EFO_0000729, http://www.ebi.ac.uk/efo/EFO_0000384, http://www.ebi.ac.uk/efo/EFO_0004268	GCST005537	Targeted genotyping array [ImmunoChip]
2018-04-26	26974007	Ellinghaus D	2016-03-14	Nat Genet	www.ncbi.nlm.nih.gov/pubmed/26974007	Analysis of five chronic inflammatory diseases identifies 27 new associations and highlights disease-specific patterns at shared loci.	Chronic inflammatory diseases (ankylosing spondylitis, Crohn's disease, psoriasis, primary sclerosing cholangitis, ulcerative colitis) (pleiotropy)	8,726 European ancestry ankylosing spondylitis cases, 19,085 European ancestry Crohn’s disease cases, 6,530 European ancestry psoriasis cases, 3,408 European ancestry primary sclerosing cholangitis cases, 14,513 European ancestry ulcerative colitis cases, 34,213 European ancestry controls	NA	10p11.23	10	30402574	RP11-449I17.5	NIFKP1 - CCND3P1	ENSG00000214434	ENSG00000224473		21512	623	rs2050392-?	rs2050392	0	2050392	intergenic_variant	1	NR	2E-9	8.698970004336019	(subset analysis)			Illumina [130052]	N	ankylosing spondylitis, psoriasis, ulcerative colitis, Crohn's disease, sclerosing cholangitis	http://www.ebi.ac.uk/efo/EFO_0003898, http://www.ebi.ac.uk/efo/EFO_0000676, http://www.ebi.ac.uk/efo/EFO_0000729, http://www.ebi.ac.uk/efo/EFO_0000384, http://www.ebi.ac.uk/efo/EFO_0004268	GCST005537	Targeted genotyping array [ImmunoChip]
2018-04-26	26974007	Ellinghaus D	2016-03-14	Nat Genet	www.ncbi.nlm.nih.gov/pubmed/26974007	Analysis of five chronic inflammatory diseases identifies 27 new associations and highlights disease-specific patterns at shared loci.	Chronic inflammatory diseases (ankylosing spondylitis, Crohn's disease, psoriasis, primary sclerosing cholangitis, ulcerative colitis) (pleiotropy)	8,726 European ancestry ankylosing spondylitis cases, 19,085 European ancestry Crohn’s disease cases, 6,530 European ancestry psoriasis cases, 3,408 European ancestry primary sclerosing cholangitis cases, 14,513 European ancestry ulcerative colitis cases, 34,213 European ancestry controls	NA	10q21.2	10	62678726	ZNF365	LINC02929 - ALDH7A1P4	ENSG00000285551	ENSG00000234489		6715	62482	rs10995271-?	rs10995271	0	10995271	intergenic_variant	1	NR	3E-48	47.52287874528034	(subset analysis)			Illumina [130052]	N	ankylosing spondylitis, psoriasis, ulcerative colitis, Crohn's disease, sclerosing cholangitis	http://www.ebi.ac.uk/efo/EFO_0003898, http://www.ebi.ac.uk/efo/EFO_0000676, http://www.ebi.ac.uk/efo/EFO_0000729, http://www.ebi.ac.uk/efo/EFO_0000384, http://www.ebi.ac.uk/efo/EFO_0004268	GCST005537	Targeted genotyping array [ImmunoChip]
2018-04-26	26974007	Ellinghaus D	2016-03-14	Nat Genet	www.ncbi.nlm.nih.gov/pubmed/26974007	Analysis of five chronic inflammatory diseases identifies 27 new associations and highlights disease-specific patterns at shared loci.	Chronic inflammatory diseases (ankylosing spondylitis, Crohn's disease, psoriasis, primary sclerosing cholangitis, ulcerative colitis) (pleiotropy)	8,726 European ancestry ankylosing spondylitis cases, 19,085 European ancestry Crohn’s disease cases, 6,530 European ancestry psoriasis cases, 3,408 European ancestry primary sclerosing cholangitis cases, 14,513 European ancestry ulcerative colitis cases, 34,213 European ancestry controls	NA	20q11.21	20	32261714	intergenic	POFUT1 - KIF3B	ENSG00000101346	ENSG00000101350		23056	15937	rs4243971-?	rs4243971	0	4243971	intergenic_variant	1	NR	5E-9	8.301029995663981	(subset analysis)			Illumina [130052]	N	ankylosing spondylitis, psoriasis, ulcerative colitis, Crohn's disease, sclerosing cholangitis	http://www.ebi.ac.uk/efo/EFO_0003898, http://www.ebi.ac.uk/efo/EFO_0000676, http://www.ebi.ac.uk/efo/EFO_0000729, http://www.ebi.ac.uk/efo/EFO_0000384, http://www.ebi.ac.uk/efo/EFO_0004268	GCST005537	Targeted genotyping array [ImmunoChip]
2018-04-26	26974007	Ellinghaus D	2016-03-14	Nat Genet	www.ncbi.nlm.nih.gov/pubmed/26974007	Analysis of five chronic inflammatory diseases identifies 27 new associations and highlights disease-specific patterns at shared loci.	Chronic inflammatory diseases (ankylosing spondylitis, Crohn's disease, psoriasis, primary sclerosing cholangitis, ulcerative colitis) (pleiotropy)	8,726 European ancestry ankylosing spondylitis cases, 19,085 European ancestry Crohn’s disease cases, 6,530 European ancestry psoriasis cases, 3,408 European ancestry primary sclerosing cholangitis cases, 14,513 European ancestry ulcerative colitis cases, 34,213 European ancestry controls	NA	20q11.21	20	32760944	DNMT3B	COMMD7 - DNMT3B	ENSG00000149600	ENSG00000088305		17477	1441	rs6058869-?	rs6058869	0	6058869	intergenic_variant	1	NR	4E-9	8.397940008672037	(subset analysis)			Illumina [130052]	N	ankylosing spondylitis, psoriasis, ulcerative colitis, Crohn's disease, sclerosing cholangitis	http://www.ebi.ac.uk/efo/EFO_0003898, http://www.ebi.ac.uk/efo/EFO_0000676, http://www.ebi.ac.uk/efo/EFO_0000729, http://www.ebi.ac.uk/efo/EFO_0000384, http://www.ebi.ac.uk/efo/EFO_0004268	GCST005537	Targeted genotyping array [ImmunoChip]
2018-04-26	26974007	Ellinghaus D	2016-03-14	Nat Genet	www.ncbi.nlm.nih.gov/pubmed/26974007	Analysis of five chronic inflammatory diseases identifies 27 new associations and highlights disease-specific patterns at shared loci.	Chronic inflammatory diseases (ankylosing spondylitis, Crohn's disease, psoriasis, primary sclerosing cholangitis, ulcerative colitis) (pleiotropy)	8,726 European ancestry ankylosing spondylitis cases, 19,085 European ancestry Crohn’s disease cases, 6,530 European ancestry psoriasis cases, 3,408 European ancestry primary sclerosing cholangitis cases, 14,513 European ancestry ulcerative colitis cases, 34,213 European ancestry controls	NA	20q13.12	20	44440356	HNF4A	LINC01620			ENSG00000168746			rs4812833-?	rs4812833	0	4812833	intron_variant	0	NR	7E-16	15.154901959985743	(subset analysis)			Illumina [130052]	N	ankylosing spondylitis, psoriasis, ulcerative colitis, Crohn's disease, sclerosing cholangitis	http://www.ebi.ac.uk/efo/EFO_0003898, http://www.ebi.ac.uk/efo/EFO_0000676, http://www.ebi.ac.uk/efo/EFO_0000729, http://www.ebi.ac.uk/efo/EFO_0000384, http://www.ebi.ac.uk/efo/EFO_0004268	GCST005537	Targeted genotyping array [ImmunoChip]
2018-04-26	26974007	Ellinghaus D	2016-03-14	Nat Genet	www.ncbi.nlm.nih.gov/pubmed/26974007	Analysis of five chronic inflammatory diseases identifies 27 new associations and highlights disease-specific patterns at shared loci.	Chronic inflammatory diseases (ankylosing spondylitis, Crohn's disease, psoriasis, primary sclerosing cholangitis, ulcerative colitis) (pleiotropy)	8,726 European ancestry ankylosing spondylitis cases, 19,085 European ancestry Crohn’s disease cases, 6,530 European ancestry psoriasis cases, 3,408 European ancestry primary sclerosing cholangitis cases, 14,513 European ancestry ulcerative colitis cases, 34,213 European ancestry controls	NA	20q13.12	20	44561731	PKIG	PKIG			ENSG00000168734			rs79493594-?	rs79493594	0	79493594	intron_variant	0	NR	4E-7	6.3979400086720375	(subset analysis)			Illumina [130052]	N	ankylosing spondylitis, psoriasis, ulcerative colitis, Crohn's disease, sclerosing cholangitis	http://www.ebi.ac.uk/efo/EFO_0003898, http://www.ebi.ac.uk/efo/EFO_0000676, http://www.ebi.ac.uk/efo/EFO_0000729, http://www.ebi.ac.uk/efo/EFO_0000384, http://www.ebi.ac.uk/efo/EFO_0004268	GCST005537	Targeted genotyping array [ImmunoChip]
2018-04-26	26974007	Ellinghaus D	2016-03-14	Nat Genet	www.ncbi.nlm.nih.gov/pubmed/26974007	Analysis of five chronic inflammatory diseases identifies 27 new associations and highlights disease-specific patterns at shared loci.	Chronic inflammatory diseases (ankylosing spondylitis, Crohn's disease, psoriasis, primary sclerosing cholangitis, ulcerative colitis) (pleiotropy)	8,726 European ancestry ankylosing spondylitis cases, 19,085 European ancestry Crohn’s disease cases, 6,530 European ancestry psoriasis cases, 3,408 European ancestry primary sclerosing cholangitis cases, 14,513 European ancestry ulcerative colitis cases, 34,213 European ancestry controls	NA	20q13.12	20	46118343	CD40	CD40			ENSG00000101017			rs1883832-?	rs1883832	0	1883832	5_prime_UTR_variant	0	NR	4E-12	11.397940008672037	(subset analysis)			Illumina [130052]	N	ankylosing spondylitis, psoriasis, ulcerative colitis, Crohn's disease, sclerosing cholangitis	http://www.ebi.ac.uk/efo/EFO_0003898, http://www.ebi.ac.uk/efo/EFO_0000676, http://www.ebi.ac.uk/efo/EFO_0000729, http://www.ebi.ac.uk/efo/EFO_0000384, http://www.ebi.ac.uk/efo/EFO_0004268	GCST005537	Targeted genotyping array [ImmunoChip]
2018-04-26	26974007	Ellinghaus D	2016-03-14	Nat Genet	www.ncbi.nlm.nih.gov/pubmed/26974007	Analysis of five chronic inflammatory diseases identifies 27 new associations and highlights disease-specific patterns at shared loci.	Chronic inflammatory diseases (ankylosing spondylitis, Crohn's disease, psoriasis, primary sclerosing cholangitis, ulcerative colitis) (pleiotropy)	8,726 European ancestry ankylosing spondylitis cases, 19,085 European ancestry Crohn’s disease cases, 6,530 European ancestry psoriasis cases, 3,408 European ancestry primary sclerosing cholangitis cases, 14,513 European ancestry ulcerative colitis cases, 34,213 European ancestry controls	NA	20q13.13	20	49823486	SLC9A8	SLC9A8			ENSG00000197818			rs1328454-?	rs1328454	0	1328454	intron_variant	0	NR	4E-9	8.397940008672037	(subset analysis)			Illumina [130052]	N	ankylosing spondylitis, psoriasis, ulcerative colitis, Crohn's disease, sclerosing cholangitis	http://www.ebi.ac.uk/efo/EFO_0003898, http://www.ebi.ac.uk/efo/EFO_0000676, http://www.ebi.ac.uk/efo/EFO_0000729, http://www.ebi.ac.uk/efo/EFO_0000384, http://www.ebi.ac.uk/efo/EFO_0004268	GCST005537	Targeted genotyping array [ImmunoChip]
2018-04-26	26974007	Ellinghaus D	2016-03-14	Nat Genet	www.ncbi.nlm.nih.gov/pubmed/26974007	Analysis of five chronic inflammatory diseases identifies 27 new associations and highlights disease-specific patterns at shared loci.	Chronic inflammatory diseases (ankylosing spondylitis, Crohn's disease, psoriasis, primary sclerosing cholangitis, ulcerative colitis) (pleiotropy)	8,726 European ancestry ankylosing spondylitis cases, 19,085 European ancestry Crohn’s disease cases, 6,530 European ancestry psoriasis cases, 3,408 European ancestry primary sclerosing cholangitis cases, 14,513 European ancestry ulcerative colitis cases, 34,213 European ancestry controls	NA	20q13.32	20	59249254	ZNF831	ZNF831			ENSG00000124203			rs259964-?	rs259964	0	259964	intron_variant	0	NR	4E-12	11.397940008672037	(subset analysis)			Illumina [130052]	N	ankylosing spondylitis, psoriasis, ulcerative colitis, Crohn's disease, sclerosing cholangitis	http://www.ebi.ac.uk/efo/EFO_0003898, http://www.ebi.ac.uk/efo/EFO_0000676, http://www.ebi.ac.uk/efo/EFO_0000729, http://www.ebi.ac.uk/efo/EFO_0000384, http://www.ebi.ac.uk/efo/EFO_0004268	GCST005537	Targeted genotyping array [ImmunoChip]
2018-04-26	26974007	Ellinghaus D	2016-03-14	Nat Genet	www.ncbi.nlm.nih.gov/pubmed/26974007	Analysis of five chronic inflammatory diseases identifies 27 new associations and highlights disease-specific patterns at shared loci.	Chronic inflammatory diseases (ankylosing spondylitis, Crohn's disease, psoriasis, primary sclerosing cholangitis, ulcerative colitis) (pleiotropy)	8,726 European ancestry ankylosing spondylitis cases, 19,085 European ancestry Crohn’s disease cases, 6,530 European ancestry psoriasis cases, 3,408 European ancestry primary sclerosing cholangitis cases, 14,513 European ancestry ulcerative colitis cases, 34,213 European ancestry controls	NA	20q13.33	20	63697746	TNFRSF6B	RTEL1-TNFRSF6B, TNFRSF6B			ENSG00000026036, ENSG00000243509			rs6062496-?	rs6062496	0	6062496	intron_variant	0	NR	2E-30	29.69897000433602	(subset analysis)			Illumina [130052]	N	ankylosing spondylitis, psoriasis, ulcerative colitis, Crohn's disease, sclerosing cholangitis	http://www.ebi.ac.uk/efo/EFO_0003898, http://www.ebi.ac.uk/efo/EFO_0000676, http://www.ebi.ac.uk/efo/EFO_0000729, http://www.ebi.ac.uk/efo/EFO_0000384, http://www.ebi.ac.uk/efo/EFO_0004268	GCST005537	Targeted genotyping array [ImmunoChip]
2018-04-26	26974007	Ellinghaus D	2016-03-14	Nat Genet	www.ncbi.nlm.nih.gov/pubmed/26974007	Analysis of five chronic inflammatory diseases identifies 27 new associations and highlights disease-specific patterns at shared loci.	Chronic inflammatory diseases (ankylosing spondylitis, Crohn's disease, psoriasis, primary sclerosing cholangitis, ulcerative colitis) (pleiotropy)	8,726 European ancestry ankylosing spondylitis cases, 19,085 European ancestry Crohn’s disease cases, 6,530 European ancestry psoriasis cases, 3,408 European ancestry primary sclerosing cholangitis cases, 14,513 European ancestry ulcerative colitis cases, 34,213 European ancestry controls	NA	21q21.1	21	15448569	intergenic	LINC02920 - CYCSP42	ENSG00000236471	ENSG00000224524		380732	41961	rs2823288-?	rs2823288	0	2823288	intron_variant	1	NR	4E-28	27.397940008672037	(subset analysis)			Illumina [130052]	N	ankylosing spondylitis, psoriasis, ulcerative colitis, Crohn's disease, sclerosing cholangitis	http://www.ebi.ac.uk/efo/EFO_0003898, http://www.ebi.ac.uk/efo/EFO_0000676, http://www.ebi.ac.uk/efo/EFO_0000729, http://www.ebi.ac.uk/efo/EFO_0000384, http://www.ebi.ac.uk/efo/EFO_0004268	GCST005537	Targeted genotyping array [ImmunoChip]
2018-04-26	26974007	Ellinghaus D	2016-03-14	Nat Genet	www.ncbi.nlm.nih.gov/pubmed/26974007	Analysis of five chronic inflammatory diseases identifies 27 new associations and highlights disease-specific patterns at shared loci.	Chronic inflammatory diseases (ankylosing spondylitis, Crohn's disease, psoriasis, primary sclerosing cholangitis, ulcerative colitis) (pleiotropy)	8,726 European ancestry ankylosing spondylitis cases, 19,085 European ancestry Crohn’s disease cases, 6,530 European ancestry psoriasis cases, 3,408 European ancestry primary sclerosing cholangitis cases, 14,513 European ancestry ulcerative colitis cases, 34,213 European ancestry controls	NA	21q22.11	21	33404389	IFNGR2	IFNGR2			ENSG00000159128			rs2284553-?	rs2284553	0	2284553	intron_variant	0	NR	4E-16	15.397940008672037	(subset analysis)			Illumina [130052]	N	ankylosing spondylitis, psoriasis, ulcerative colitis, Crohn's disease, sclerosing cholangitis	http://www.ebi.ac.uk/efo/EFO_0003898, http://www.ebi.ac.uk/efo/EFO_0000676, http://www.ebi.ac.uk/efo/EFO_0000729, http://www.ebi.ac.uk/efo/EFO_0000384, http://www.ebi.ac.uk/efo/EFO_0004268	GCST005537	Targeted genotyping array [ImmunoChip]
2018-04-26	26974007	Ellinghaus D	2016-03-14	Nat Genet	www.ncbi.nlm.nih.gov/pubmed/26974007	Analysis of five chronic inflammatory diseases identifies 27 new associations and highlights disease-specific patterns at shared loci.	Chronic inflammatory diseases (ankylosing spondylitis, Crohn's disease, psoriasis, primary sclerosing cholangitis, ulcerative colitis) (pleiotropy)	8,726 European ancestry ankylosing spondylitis cases, 19,085 European ancestry Crohn’s disease cases, 6,530 European ancestry psoriasis cases, 3,408 European ancestry primary sclerosing cholangitis cases, 14,513 European ancestry ulcerative colitis cases, 34,213 European ancestry controls	NA	21q22.2	21	39091357	intergenic	LINC02940 - RPL23AP12	ENSG00000235888	ENSG00000228861		28463	36211	rs9977672-?	rs9977672	0	9977672	intergenic_variant	1	NR	5E-54	53.30102999566398	(subset analysis)			Illumina [130052]	N	ankylosing spondylitis, psoriasis, ulcerative colitis, Crohn's disease, sclerosing cholangitis	http://www.ebi.ac.uk/efo/EFO_0003898, http://www.ebi.ac.uk/efo/EFO_0000676, http://www.ebi.ac.uk/efo/EFO_0000729, http://www.ebi.ac.uk/efo/EFO_0000384, http://www.ebi.ac.uk/efo/EFO_0004268	GCST005537	Targeted genotyping array [ImmunoChip]
2018-04-26	26974007	Ellinghaus D	2016-03-14	Nat Genet	www.ncbi.nlm.nih.gov/pubmed/26974007	Analysis of five chronic inflammatory diseases identifies 27 new associations and highlights disease-specific patterns at shared loci.	Chronic inflammatory diseases (ankylosing spondylitis, Crohn's disease, psoriasis, primary sclerosing cholangitis, ulcerative colitis) (pleiotropy)	8,726 European ancestry ankylosing spondylitis cases, 19,085 European ancestry Crohn’s disease cases, 6,530 European ancestry psoriasis cases, 3,408 European ancestry primary sclerosing cholangitis cases, 14,513 European ancestry ulcerative colitis cases, 34,213 European ancestry controls	NA	21q22.3	21	42434957	UBASH3A	UBASH3A			ENSG00000160185			rs1893592-?	rs1893592	0	1893592	missense_variant	0	NR	6E-9	8.221848749616356	(subset analysis)			Illumina [130052]	N	ankylosing spondylitis, psoriasis, ulcerative colitis, Crohn's disease, sclerosing cholangitis	http://www.ebi.ac.uk/efo/EFO_0003898, http://www.ebi.ac.uk/efo/EFO_0000676, http://www.ebi.ac.uk/efo/EFO_0000729, http://www.ebi.ac.uk/efo/EFO_0000384, http://www.ebi.ac.uk/efo/EFO_0004268	GCST005537	Targeted genotyping array [ImmunoChip]
2018-04-26	26974007	Ellinghaus D	2016-03-14	Nat Genet	www.ncbi.nlm.nih.gov/pubmed/26974007	Analysis of five chronic inflammatory diseases identifies 27 new associations and highlights disease-specific patterns at shared loci.	Chronic inflammatory diseases (ankylosing spondylitis, Crohn's disease, psoriasis, primary sclerosing cholangitis, ulcerative colitis) (pleiotropy)	8,726 European ancestry ankylosing spondylitis cases, 19,085 European ancestry Crohn’s disease cases, 6,530 European ancestry psoriasis cases, 3,408 European ancestry primary sclerosing cholangitis cases, 14,513 European ancestry ulcerative colitis cases, 34,213 European ancestry controls	NA	21q22.3	21	44196441	AP001057.1	GATD3			ENSG00000160221			rs4456788-?	rs4456788	0	4456788	intron_variant	0	NR	6E-25	24.221848749616356	(subset analysis)			Illumina [130052]	N	ankylosing spondylitis, psoriasis, ulcerative colitis, Crohn's disease, sclerosing cholangitis	http://www.ebi.ac.uk/efo/EFO_0003898, http://www.ebi.ac.uk/efo/EFO_0000676, http://www.ebi.ac.uk/efo/EFO_0000729, http://www.ebi.ac.uk/efo/EFO_0000384, http://www.ebi.ac.uk/efo/EFO_0004268	GCST005537	Targeted genotyping array [ImmunoChip]
2018-04-26	26974007	Ellinghaus D	2016-03-14	Nat Genet	www.ncbi.nlm.nih.gov/pubmed/26974007	Analysis of five chronic inflammatory diseases identifies 27 new associations and highlights disease-specific patterns at shared loci.	Chronic inflammatory diseases (ankylosing spondylitis, Crohn's disease, psoriasis, primary sclerosing cholangitis, ulcerative colitis) (pleiotropy)	8,726 European ancestry ankylosing spondylitis cases, 19,085 European ancestry Crohn’s disease cases, 6,530 European ancestry psoriasis cases, 3,408 European ancestry primary sclerosing cholangitis cases, 14,513 European ancestry ulcerative colitis cases, 34,213 European ancestry controls	NA	22q11.21	22	21574308	UBE2L3	UBE2L3			ENSG00000185651			rs2266961-?	rs2266961	0	2266961	intron_variant	0	NR	4E-15	14.397940008672037	(subset analysis)			Illumina [130052]	N	ankylosing spondylitis, psoriasis, ulcerative colitis, Crohn's disease, sclerosing cholangitis	http://www.ebi.ac.uk/efo/EFO_0003898, http://www.ebi.ac.uk/efo/EFO_0000676, http://www.ebi.ac.uk/efo/EFO_0000729, http://www.ebi.ac.uk/efo/EFO_0000384, http://www.ebi.ac.uk/efo/EFO_0004268	GCST005537	Targeted genotyping array [ImmunoChip]
2018-04-26	26974007	Ellinghaus D	2016-03-14	Nat Genet	www.ncbi.nlm.nih.gov/pubmed/26974007	Analysis of five chronic inflammatory diseases identifies 27 new associations and highlights disease-specific patterns at shared loci.	Chronic inflammatory diseases (ankylosing spondylitis, Crohn's disease, psoriasis, primary sclerosing cholangitis, ulcerative colitis) (pleiotropy)	8,726 European ancestry ankylosing spondylitis cases, 19,085 European ancestry Crohn’s disease cases, 6,530 European ancestry psoriasis cases, 3,408 European ancestry primary sclerosing cholangitis cases, 14,513 European ancestry ulcerative colitis cases, 34,213 European ancestry controls	NA	22q12.2	22	29767846	UQCR10	UQCR10			ENSG00000184076			rs140135-?	rs140135	0	140135	non_coding_transcript_exon_variant	0	NR	6E-9	8.221848749616356	(subset analysis)			Illumina [130052]	N	ankylosing spondylitis, psoriasis, ulcerative colitis, Crohn's disease, sclerosing cholangitis	http://www.ebi.ac.uk/efo/EFO_0003898, http://www.ebi.ac.uk/efo/EFO_0000676, http://www.ebi.ac.uk/efo/EFO_0000729, http://www.ebi.ac.uk/efo/EFO_0000384, http://www.ebi.ac.uk/efo/EFO_0004268	GCST005537	Targeted genotyping array [ImmunoChip]
2018-04-26	26974007	Ellinghaus D	2016-03-14	Nat Genet	www.ncbi.nlm.nih.gov/pubmed/26974007	Analysis of five chronic inflammatory diseases identifies 27 new associations and highlights disease-specific patterns at shared loci.	Chronic inflammatory diseases (ankylosing spondylitis, Crohn's disease, psoriasis, primary sclerosing cholangitis, ulcerative colitis) (pleiotropy)	8,726 European ancestry ankylosing spondylitis cases, 19,085 European ancestry Crohn’s disease cases, 6,530 European ancestry psoriasis cases, 3,408 European ancestry primary sclerosing cholangitis cases, 14,513 European ancestry ulcerative colitis cases, 34,213 European ancestry controls	NA	22q13.1	22	39264824	AL031590.1	PDGFB - RPL3	ENSG00000100311	ENSG00000100316		19842	48058	rs2143178-?	rs2143178	0	2143178	intron_variant	1	NR	2E-33	32.69897000433602	(subset analysis)			Illumina [130052]	N	ankylosing spondylitis, psoriasis, ulcerative colitis, Crohn's disease, sclerosing cholangitis	http://www.ebi.ac.uk/efo/EFO_0003898, http://www.ebi.ac.uk/efo/EFO_0000676, http://www.ebi.ac.uk/efo/EFO_0000729, http://www.ebi.ac.uk/efo/EFO_0000384, http://www.ebi.ac.uk/efo/EFO_0004268	GCST005537	Targeted genotyping array [ImmunoChip]
2018-04-26	26974007	Ellinghaus D	2016-03-14	Nat Genet	www.ncbi.nlm.nih.gov/pubmed/26974007	Analysis of five chronic inflammatory diseases identifies 27 new associations and highlights disease-specific patterns at shared loci.	Chronic inflammatory diseases (ankylosing spondylitis, Crohn's disease, psoriasis, primary sclerosing cholangitis, ulcerative colitis) (pleiotropy)	8,726 European ancestry ankylosing spondylitis cases, 19,085 European ancestry Crohn’s disease cases, 6,530 European ancestry psoriasis cases, 3,408 European ancestry primary sclerosing cholangitis cases, 14,513 European ancestry ulcerative colitis cases, 34,213 European ancestry controls	NA	22q13.1	22	39266545	AL031590.1	PDGFB - RPL3	ENSG00000100311	ENSG00000100316		21563	46337	rs5757584-?	rs5757584	0	5757584	intron_variant	1	NR	4E-9	8.397940008672037	(subset analysis)			Illumina [130052]	N	ankylosing spondylitis, psoriasis, ulcerative colitis, Crohn's disease, sclerosing cholangitis	http://www.ebi.ac.uk/efo/EFO_0003898, http://www.ebi.ac.uk/efo/EFO_0000676, http://www.ebi.ac.uk/efo/EFO_0000729, http://www.ebi.ac.uk/efo/EFO_0000384, http://www.ebi.ac.uk/efo/EFO_0004268	GCST005537	Targeted genotyping array [ImmunoChip]
2018-04-26	26974007	Ellinghaus D	2016-03-14	Nat Genet	www.ncbi.nlm.nih.gov/pubmed/26974007	Analysis of five chronic inflammatory diseases identifies 27 new associations and highlights disease-specific patterns at shared loci.	Chronic inflammatory diseases (ankylosing spondylitis, Crohn's disease, psoriasis, primary sclerosing cholangitis, ulcerative colitis) (pleiotropy)	8,726 European ancestry ankylosing spondylitis cases, 19,085 European ancestry Crohn’s disease cases, 6,530 European ancestry psoriasis cases, 3,408 European ancestry primary sclerosing cholangitis cases, 14,513 European ancestry ulcerative colitis cases, 34,213 European ancestry controls	NA	22q13.31	22	45331684	FAM118A	FAM118A			ENSG00000100376			rs1569414-?	rs1569414	0	1569414	intron_variant	0	NR	6E-10	9.221848749616356	(subset analysis)			Illumina [130052]	N	ankylosing spondylitis, psoriasis, ulcerative colitis, Crohn's disease, sclerosing cholangitis	http://www.ebi.ac.uk/efo/EFO_0003898, http://www.ebi.ac.uk/efo/EFO_0000676, http://www.ebi.ac.uk/efo/EFO_0000729, http://www.ebi.ac.uk/efo/EFO_0000384, http://www.ebi.ac.uk/efo/EFO_0004268	GCST005537	Targeted genotyping array [ImmunoChip]
2018-04-26	26974007	Ellinghaus D	2016-03-14	Nat Genet	www.ncbi.nlm.nih.gov/pubmed/26974007	Analysis of five chronic inflammatory diseases identifies 27 new associations and highlights disease-specific patterns at shared loci.	Chronic inflammatory diseases (ankylosing spondylitis, Crohn's disease, psoriasis, primary sclerosing cholangitis, ulcerative colitis) (pleiotropy)	8,726 European ancestry ankylosing spondylitis cases, 19,085 European ancestry Crohn’s disease cases, 6,530 European ancestry psoriasis cases, 3,408 European ancestry primary sclerosing cholangitis cases, 14,513 European ancestry ulcerative colitis cases, 34,213 European ancestry controls	NA	10q21.2	10	62594503	ZNF365	LINC02929			ENSG00000285551			rs10761648-?	rs10761648	0	10761648	intron_variant	0	NR	6E-16	15.221848749616356	(subset analysis)			Illumina [130052]	N	ankylosing spondylitis, psoriasis, ulcerative colitis, Crohn's disease, sclerosing cholangitis	http://www.ebi.ac.uk/efo/EFO_0003898, http://www.ebi.ac.uk/efo/EFO_0000676, http://www.ebi.ac.uk/efo/EFO_0000729, http://www.ebi.ac.uk/efo/EFO_0000384, http://www.ebi.ac.uk/efo/EFO_0004268	GCST005537	Targeted genotyping array [ImmunoChip]
2019-04-17	30392061	Orlova E	2018-11-03	Hum Genet	www.ncbi.nlm.nih.gov/pubmed/30392061	Genetic association and differential expression of PITX2 with acute appendicitis.	Appendicitis	18,773 European ancestry cases, 114,907 European ancestry controls	59 European ancestry cases, 607 European ancestry controls, 7,267 Icelandic ancestry cases, 327,134 Icelandic ancestry controls, 1,139 Dutch ancestry cases, 4,587 Dutch ancestry controls	4q25	4	110799841	PITX2	LINC01438 - MIR297	ENSG00000249519	ENSG00000215961		2497	60741	rs2129979-G	rs2129979	0	2129979	intergenic_variant	1	0.31	2E-23	22.69897000433602		1.12	1.09-1.14	Illumina [NR] (imputed)	N	appendicitis	http://www.ebi.ac.uk/efo/EFO_0007149	GCST007595	Genome-wide genotyping array
2023-10-12	37768647	Zheng T	2023-09-28	J Crohns Colitis	www.ncbi.nlm.nih.gov/pubmed/37768647	HLA signatures as pathophysiological discriminants of microscopic colitis subtypes.	Microscopic colitis	2,599 European ancestry cases, 552,343 European ancestry controls	NA	6p21.33	6	31515704		MICB - PPIAP9	ENSG00000204516	ENSG00000219797		4580	3776	rs9267445-C	rs9267445	0	9267445	intergenic_variant	1	0.12	4E-39	38.39794000867204		1.8	[1.7-2.0]	Illumina [8662703] (imputed)	N	microscopic colitis	http://www.ebi.ac.uk/efo/EFO_1001295	GCST90204144	Genome-wide genotyping array
2023-10-12	37768647	Zheng T	2023-09-28	J Crohns Colitis	www.ncbi.nlm.nih.gov/pubmed/37768647	HLA signatures as pathophysiological discriminants of microscopic colitis subtypes.	Microscopic colitis	2,599 European ancestry cases, 552,343 European ancestry controls	NA	16p13.13	16	11095760		CLEC16A			ENSG00000038532			rs35099084-C	rs35099084	0	35099084	intron_variant	0	0.808	2E-8	7.698970004336019		1.3	[1.2-1.4]	Illumina [8662703] (imputed)	N	microscopic colitis	http://www.ebi.ac.uk/efo/EFO_1001295	GCST90204144	Genome-wide genotyping array
2016-08-31	26301688	Li YR	2015-08-24	Nat Med	www.ncbi.nlm.nih.gov/pubmed/26301688	Meta-analysis of shared genetic architecture across ten pediatric autoimmune diseases.	Pediatric autoimmune diseases	97 European ancestry thyroiditis cases, 107 European ancestry ankylosing spondylitis cases, 100 European ancestry psoriasis cases, 173 European ancestry celiac disease cases, 254 European ancestry systemic lupus erythematosus cases, 308 European ancestry common variable inmunodeficiency cases, 865 European ancestry ulcerative colitis cases, 1,086 European ancestry Type 1 diabetes cases, 1,123 Eur…	NA	1p31.3	1	67203951	IL23R	IL23R, C1orf141			ENSG00000162594, ENSG00000203963			rs11580078-G	rs11580078	0	11580078	intron_variant	0	0.43	8E-11	10.096910013008056				Illumina [7347414] (imputed)	N	autoimmune thyroid disease, systemic lupus erythematosus, type 1 diabetes mellitus, ankylosing spondylitis, psoriasis, common variable immunodeficiency, celiac disease, ulcerative colitis, Crohn's disease, autoimmune disease, juvenile idiopathic arthritis	http://www.ebi.ac.uk/efo/EFO_0006812, http://purl.obolibrary.org/obo/MONDO_0007915, http://purl.obolibrary.org/obo/MONDO_0005147, http://www.ebi.ac.uk/efo/EFO_0003898, http://www.ebi.ac.uk/efo/EFO_0000676, http://purl.obolibrary.org/obo/MONDO_0015517, http://www.ebi.ac.uk/efo/EFO_0001060, http://www.ebi.ac.uk/efo/EFO_0000729, http://www.ebi.ac.uk/efo/EFO_0000384, http://www.ebi.ac.uk/efo/EFO_0005…	GCST003097	Genome-wide genotyping array
2016-08-31	26301688	Li YR	2015-08-24	Nat Med	www.ncbi.nlm.nih.gov/pubmed/26301688	Meta-analysis of shared genetic architecture across ten pediatric autoimmune diseases.	Pediatric autoimmune diseases	97 European ancestry thyroiditis cases, 107 European ancestry ankylosing spondylitis cases, 100 European ancestry psoriasis cases, 173 European ancestry celiac disease cases, 254 European ancestry systemic lupus erythematosus cases, 308 European ancestry common variable inmunodeficiency cases, 865 European ancestry ulcerative colitis cases, 1,086 European ancestry Type 1 diabetes cases, 1,123 Eur…	NA	1p13.2	1	113761186	PTPN22	PHTF1 - RSBN1	ENSG00000116793	ENSG00000081019		1697	646	rs6679677-A	rs6679677	0	6679677	intergenic_variant	1	0.09	8E-11	10.096910013008056				Illumina [7347414] (imputed)	N	autoimmune thyroid disease, systemic lupus erythematosus, type 1 diabetes mellitus, ankylosing spondylitis, psoriasis, common variable immunodeficiency, celiac disease, ulcerative colitis, Crohn's disease, autoimmune disease, juvenile idiopathic arthritis	http://www.ebi.ac.uk/efo/EFO_0006812, http://purl.obolibrary.org/obo/MONDO_0007915, http://purl.obolibrary.org/obo/MONDO_0005147, http://www.ebi.ac.uk/efo/EFO_0003898, http://www.ebi.ac.uk/efo/EFO_0000676, http://purl.obolibrary.org/obo/MONDO_0015517, http://www.ebi.ac.uk/efo/EFO_0001060, http://www.ebi.ac.uk/efo/EFO_0000729, http://www.ebi.ac.uk/efo/EFO_0000384, http://www.ebi.ac.uk/efo/EFO_0005…	GCST003097	Genome-wide genotyping array
2016-08-31	26301688	Li YR	2015-08-24	Nat Med	www.ncbi.nlm.nih.gov/pubmed/26301688	Meta-analysis of shared genetic architecture across ten pediatric autoimmune diseases.	Pediatric autoimmune diseases	97 European ancestry thyroiditis cases, 107 European ancestry ankylosing spondylitis cases, 100 European ancestry psoriasis cases, 173 European ancestry celiac disease cases, 254 European ancestry systemic lupus erythematosus cases, 308 European ancestry common variable inmunodeficiency cases, 865 European ancestry ulcerative colitis cases, 1,086 European ancestry Type 1 diabetes cases, 1,123 Eur…	NA	1q24.3	1	172869708	TNFSF18	SLC25A38P1 - AIMP1P2	ENSG00000229785	ENSG00000227177		120206	16239	rs34884278-C	rs34884278	0	34884278	intron_variant	1	0.3	4E-7	6.3979400086720375				Illumina [7347414] (imputed)	N	autoimmune thyroid disease, systemic lupus erythematosus, type 1 diabetes mellitus, ankylosing spondylitis, psoriasis, common variable immunodeficiency, celiac disease, ulcerative colitis, Crohn's disease, autoimmune disease, juvenile idiopathic arthritis	http://www.ebi.ac.uk/efo/EFO_0006812, http://purl.obolibrary.org/obo/MONDO_0007915, http://purl.obolibrary.org/obo/MONDO_0005147, http://www.ebi.ac.uk/efo/EFO_0003898, http://www.ebi.ac.uk/efo/EFO_0000676, http://purl.obolibrary.org/obo/MONDO_0015517, http://www.ebi.ac.uk/efo/EFO_0001060, http://www.ebi.ac.uk/efo/EFO_0000729, http://www.ebi.ac.uk/efo/EFO_0000384, http://www.ebi.ac.uk/efo/EFO_0005…	GCST003097	Genome-wide genotyping array
2016-08-31	26301688	Li YR	2015-08-24	Nat Med	www.ncbi.nlm.nih.gov/pubmed/26301688	Meta-analysis of shared genetic architecture across ten pediatric autoimmune diseases.	Pediatric autoimmune diseases	97 European ancestry thyroiditis cases, 107 European ancestry ankylosing spondylitis cases, 100 European ancestry psoriasis cases, 173 European ancestry celiac disease cases, 254 European ancestry systemic lupus erythematosus cases, 308 European ancestry common variable inmunodeficiency cases, 865 European ancestry ulcerative colitis cases, 1,086 European ancestry Type 1 diabetes cases, 1,123 Eur…	NA	1q31.3	1	197406337	CRB1	CRB1			ENSG00000134376			rs6689858-C	rs6689858	0	6689858	intron_variant	0	0.29	2E-7	6.698970004336019				Illumina [7347414] (imputed)	N	autoimmune thyroid disease, systemic lupus erythematosus, type 1 diabetes mellitus, ankylosing spondylitis, psoriasis, common variable immunodeficiency, celiac disease, ulcerative colitis, Crohn's disease, autoimmune disease, juvenile idiopathic arthritis	http://www.ebi.ac.uk/efo/EFO_0006812, http://purl.obolibrary.org/obo/MONDO_0007915, http://purl.obolibrary.org/obo/MONDO_0005147, http://www.ebi.ac.uk/efo/EFO_0003898, http://www.ebi.ac.uk/efo/EFO_0000676, http://purl.obolibrary.org/obo/MONDO_0015517, http://www.ebi.ac.uk/efo/EFO_0001060, http://www.ebi.ac.uk/efo/EFO_0000729, http://www.ebi.ac.uk/efo/EFO_0000384, http://www.ebi.ac.uk/efo/EFO_0005…	GCST003097	Genome-wide genotyping array
2016-08-31	26301688	Li YR	2015-08-24	Nat Med	www.ncbi.nlm.nih.gov/pubmed/26301688	Meta-analysis of shared genetic architecture across ten pediatric autoimmune diseases.	Pediatric autoimmune diseases	97 European ancestry thyroiditis cases, 107 European ancestry ankylosing spondylitis cases, 100 European ancestry psoriasis cases, 173 European ancestry celiac disease cases, 254 European ancestry systemic lupus erythematosus cases, 308 European ancestry common variable inmunodeficiency cases, 865 European ancestry ulcerative colitis cases, 1,086 European ancestry Type 1 diabetes cases, 1,123 Eur…	NA	1q32.1	1	206760172	IL10	Y_RNA - IL10	ENSG00000201680	ENSG00000136634		12080	7430	rs55705316-G	rs55705316	0	55705316	regulatory_region_variant	1	0.14	1E-6	6.0				Illumina [7347414] (imputed)	N	autoimmune thyroid disease, systemic lupus erythematosus, type 1 diabetes mellitus, ankylosing spondylitis, psoriasis, common variable immunodeficiency, celiac disease, ulcerative colitis, Crohn's disease, autoimmune disease, juvenile idiopathic arthritis	http://www.ebi.ac.uk/efo/EFO_0006812, http://purl.obolibrary.org/obo/MONDO_0007915, http://purl.obolibrary.org/obo/MONDO_0005147, http://www.ebi.ac.uk/efo/EFO_0003898, http://www.ebi.ac.uk/efo/EFO_0000676, http://purl.obolibrary.org/obo/MONDO_0015517, http://www.ebi.ac.uk/efo/EFO_0001060, http://www.ebi.ac.uk/efo/EFO_0000729, http://www.ebi.ac.uk/efo/EFO_0000384, http://www.ebi.ac.uk/efo/EFO_0005…	GCST003097	Genome-wide genotyping array
2016-08-31	26301688	Li YR	2015-08-24	Nat Med	www.ncbi.nlm.nih.gov/pubmed/26301688	Meta-analysis of shared genetic architecture across ten pediatric autoimmune diseases.	Pediatric autoimmune diseases	97 European ancestry thyroiditis cases, 107 European ancestry ankylosing spondylitis cases, 100 European ancestry psoriasis cases, 173 European ancestry celiac disease cases, 254 European ancestry systemic lupus erythematosus cases, 308 European ancestry common variable inmunodeficiency cases, 865 European ancestry ulcerative colitis cases, 1,086 European ancestry Type 1 diabetes cases, 1,123 Eur…	NA	2q12.1	2	102464132	IL18R1	IL18RAP - SLC9A4	ENSG00000115607	ENSG00000180251		11567	9094	rs2075184-T	rs2075184	0	2075184	intergenic_variant	1	0.23	9E-8	7.045757490560675				Illumina [7347414] (imputed)	N	autoimmune thyroid disease, systemic lupus erythematosus, type 1 diabetes mellitus, ankylosing spondylitis, psoriasis, common variable immunodeficiency, celiac disease, ulcerative colitis, Crohn's disease, autoimmune disease, juvenile idiopathic arthritis	http://www.ebi.ac.uk/efo/EFO_0006812, http://purl.obolibrary.org/obo/MONDO_0007915, http://purl.obolibrary.org/obo/MONDO_0005147, http://www.ebi.ac.uk/efo/EFO_0003898, http://www.ebi.ac.uk/efo/EFO_0000676, http://purl.obolibrary.org/obo/MONDO_0015517, http://www.ebi.ac.uk/efo/EFO_0001060, http://www.ebi.ac.uk/efo/EFO_0000729, http://www.ebi.ac.uk/efo/EFO_0000384, http://www.ebi.ac.uk/efo/EFO_0005…	GCST003097	Genome-wide genotyping array
2016-08-31	26301688	Li YR	2015-08-24	Nat Med	www.ncbi.nlm.nih.gov/pubmed/26301688	Meta-analysis of shared genetic architecture across ten pediatric autoimmune diseases.	Pediatric autoimmune diseases	97 European ancestry thyroiditis cases, 107 European ancestry ankylosing spondylitis cases, 100 European ancestry psoriasis cases, 173 European ancestry celiac disease cases, 254 European ancestry systemic lupus erythematosus cases, 308 European ancestry common variable inmunodeficiency cases, 865 European ancestry ulcerative colitis cases, 1,086 European ancestry Type 1 diabetes cases, 1,123 Eur…	NA	2q37.1	2	233276621	ATG16L1	ATG16L1			ENSG00000085978			rs36001488-C	rs36001488	0	36001488	intron_variant	0	0.48	8E-11	10.096910013008056				Illumina [7347414] (imputed)	N	autoimmune thyroid disease, systemic lupus erythematosus, type 1 diabetes mellitus, ankylosing spondylitis, psoriasis, common variable immunodeficiency, celiac disease, ulcerative colitis, Crohn's disease, autoimmune disease, juvenile idiopathic arthritis	http://www.ebi.ac.uk/efo/EFO_0006812, http://purl.obolibrary.org/obo/MONDO_0007915, http://purl.obolibrary.org/obo/MONDO_0005147, http://www.ebi.ac.uk/efo/EFO_0003898, http://www.ebi.ac.uk/efo/EFO_0000676, http://purl.obolibrary.org/obo/MONDO_0015517, http://www.ebi.ac.uk/efo/EFO_0001060, http://www.ebi.ac.uk/efo/EFO_0000729, http://www.ebi.ac.uk/efo/EFO_0000384, http://www.ebi.ac.uk/efo/EFO_0005…	GCST003097	Genome-wide genotyping array
2016-08-31	26301688	Li YR	2015-08-24	Nat Med	www.ncbi.nlm.nih.gov/pubmed/26301688	Meta-analysis of shared genetic architecture across ten pediatric autoimmune diseases.	Pediatric autoimmune diseases	97 European ancestry thyroiditis cases, 107 European ancestry ankylosing spondylitis cases, 100 European ancestry psoriasis cases, 173 European ancestry celiac disease cases, 254 European ancestry systemic lupus erythematosus cases, 308 European ancestry common variable inmunodeficiency cases, 865 European ancestry ulcerative colitis cases, 1,086 European ancestry Type 1 diabetes cases, 1,123 Eur…	NA	20q13.33	20	63637985	TNFRSF6B	MHENCR - STMN3	ENSG00000232442	ENSG00000197457		9161	1720	rs2738774-A	rs2738774	0	2738774	intergenic_variant	1	0.32	9E-7	6.045757490560675				Illumina [7347414] (imputed)	N	autoimmune thyroid disease, systemic lupus erythematosus, type 1 diabetes mellitus, ankylosing spondylitis, psoriasis, common variable immunodeficiency, celiac disease, ulcerative colitis, Crohn's disease, autoimmune disease, juvenile idiopathic arthritis	http://www.ebi.ac.uk/efo/EFO_0006812, http://purl.obolibrary.org/obo/MONDO_0007915, http://purl.obolibrary.org/obo/MONDO_0005147, http://www.ebi.ac.uk/efo/EFO_0003898, http://www.ebi.ac.uk/efo/EFO_0000676, http://purl.obolibrary.org/obo/MONDO_0015517, http://www.ebi.ac.uk/efo/EFO_0001060, http://www.ebi.ac.uk/efo/EFO_0000729, http://www.ebi.ac.uk/efo/EFO_0000384, http://www.ebi.ac.uk/efo/EFO_0005…	GCST003097	Genome-wide genotyping array
2016-08-31	26301688	Li YR	2015-08-24	Nat Med	www.ncbi.nlm.nih.gov/pubmed/26301688	Meta-analysis of shared genetic architecture across ten pediatric autoimmune diseases.	Pediatric autoimmune diseases	97 European ancestry thyroiditis cases, 107 European ancestry ankylosing spondylitis cases, 100 European ancestry psoriasis cases, 173 European ancestry celiac disease cases, 254 European ancestry systemic lupus erythematosus cases, 308 European ancestry common variable inmunodeficiency cases, 865 European ancestry ulcerative colitis cases, 1,086 European ancestry Type 1 diabetes cases, 1,123 Eur…	NA	21q22.2	21	39094644	PSMG1	LINC02940 - RPL23AP12	ENSG00000235888	ENSG00000228861		31750	32924	rs2836882-A	rs2836882	0	2836882	intergenic_variant	1	0.27	5E-8	7.301029995663981				Illumina [7347414] (imputed)	N	autoimmune thyroid disease, systemic lupus erythematosus, type 1 diabetes mellitus, ankylosing spondylitis, psoriasis, common variable immunodeficiency, celiac disease, ulcerative colitis, Crohn's disease, autoimmune disease, juvenile idiopathic arthritis	http://www.ebi.ac.uk/efo/EFO_0006812, http://purl.obolibrary.org/obo/MONDO_0007915, http://purl.obolibrary.org/obo/MONDO_0005147, http://www.ebi.ac.uk/efo/EFO_0003898, http://www.ebi.ac.uk/efo/EFO_0000676, http://purl.obolibrary.org/obo/MONDO_0015517, http://www.ebi.ac.uk/efo/EFO_0001060, http://www.ebi.ac.uk/efo/EFO_0000729, http://www.ebi.ac.uk/efo/EFO_0000384, http://www.ebi.ac.uk/efo/EFO_0005…	GCST003097	Genome-wide genotyping array
2016-08-31	26301688	Li YR	2015-08-24	Nat Med	www.ncbi.nlm.nih.gov/pubmed/26301688	Meta-analysis of shared genetic architecture across ten pediatric autoimmune diseases.	Pediatric autoimmune diseases	97 European ancestry thyroiditis cases, 107 European ancestry ankylosing spondylitis cases, 100 European ancestry psoriasis cases, 173 European ancestry celiac disease cases, 254 European ancestry systemic lupus erythematosus cases, 308 European ancestry common variable inmunodeficiency cases, 865 European ancestry ulcerative colitis cases, 1,086 European ancestry Type 1 diabetes cases, 1,123 Eur…	NA	1p31.1	1	81771892	LPHN2	ADGRL2			ENSG00000117114			rs2066363-C	rs2066363	0	2066363	intron_variant	0	0.34	8E-11	10.096910013008056				Illumina [7347414] (imputed)	N	autoimmune thyroid disease, systemic lupus erythematosus, type 1 diabetes mellitus, ankylosing spondylitis, psoriasis, common variable immunodeficiency, celiac disease, ulcerative colitis, Crohn's disease, autoimmune disease, juvenile idiopathic arthritis	http://www.ebi.ac.uk/efo/EFO_0006812, http://purl.obolibrary.org/obo/MONDO_0007915, http://purl.obolibrary.org/obo/MONDO_0005147, http://www.ebi.ac.uk/efo/EFO_0003898, http://www.ebi.ac.uk/efo/EFO_0000676, http://purl.obolibrary.org/obo/MONDO_0015517, http://www.ebi.ac.uk/efo/EFO_0001060, http://www.ebi.ac.uk/efo/EFO_0000729, http://www.ebi.ac.uk/efo/EFO_0000384, http://www.ebi.ac.uk/efo/EFO_0005…	GCST003097	Genome-wide genotyping array
2016-08-31	26301688	Li YR	2015-08-24	Nat Med	www.ncbi.nlm.nih.gov/pubmed/26301688	Meta-analysis of shared genetic architecture across ten pediatric autoimmune diseases.	Pediatric autoimmune diseases	97 European ancestry thyroiditis cases, 107 European ancestry ankylosing spondylitis cases, 100 European ancestry psoriasis cases, 173 European ancestry celiac disease cases, 254 European ancestry systemic lupus erythematosus cases, 308 European ancestry common variable inmunodeficiency cases, 865 European ancestry ulcerative colitis cases, 1,086 European ancestry Type 1 diabetes cases, 1,123 Eur…	NA	2p25.3	2	2944140	TSSC1	LINC01250			ENSG00000234423			rs114846446-A	rs114846446	0	114846446	intron_variant	0	0.01	2E-7	6.698970004336019				Illumina [7347414] (imputed)	N	autoimmune thyroid disease, systemic lupus erythematosus, type 1 diabetes mellitus, psoriasis, ankylosing spondylitis, common variable immunodeficiency, celiac disease, ulcerative colitis, Crohn's disease, autoimmune disease, juvenile idiopathic arthritis	http://www.ebi.ac.uk/efo/EFO_0006812, http://purl.obolibrary.org/obo/MONDO_0007915, http://purl.obolibrary.org/obo/MONDO_0005147, http://www.ebi.ac.uk/efo/EFO_0000676, http://www.ebi.ac.uk/efo/EFO_0003898, http://purl.obolibrary.org/obo/MONDO_0015517, http://www.ebi.ac.uk/efo/EFO_0001060, http://www.ebi.ac.uk/efo/EFO_0000729, http://www.ebi.ac.uk/efo/EFO_0000384, http://www.ebi.ac.uk/efo/EFO_0005…	GCST003097	Genome-wide genotyping array
2016-08-31	26301688	Li YR	2015-08-24	Nat Med	www.ncbi.nlm.nih.gov/pubmed/26301688	Meta-analysis of shared genetic architecture across ten pediatric autoimmune diseases.	Pediatric autoimmune diseases	97 European ancestry thyroiditis cases, 107 European ancestry ankylosing spondylitis cases, 100 European ancestry psoriasis cases, 173 European ancestry celiac disease cases, 254 European ancestry systemic lupus erythematosus cases, 308 European ancestry common variable inmunodeficiency cases, 865 European ancestry ulcerative colitis cases, 1,086 European ancestry Type 1 diabetes cases, 1,123 Eur…	NA	4p16.2	4	4990640	CYTL1	RN7SKP113 - CYTL1	ENSG00000200761	ENSG00000170891		69576	23946	rs7672495-C	rs7672495	0	7672495	regulatory_region_variant	1	0.18	1E-7	7.0				Illumina [7347414] (imputed)	N	autoimmune thyroid disease, systemic lupus erythematosus, type 1 diabetes mellitus, ankylosing spondylitis, psoriasis, common variable immunodeficiency, celiac disease, ulcerative colitis, Crohn's disease, autoimmune disease, juvenile idiopathic arthritis	http://www.ebi.ac.uk/efo/EFO_0006812, http://purl.obolibrary.org/obo/MONDO_0007915, http://purl.obolibrary.org/obo/MONDO_0005147, http://www.ebi.ac.uk/efo/EFO_0003898, http://www.ebi.ac.uk/efo/EFO_0000676, http://purl.obolibrary.org/obo/MONDO_0015517, http://www.ebi.ac.uk/efo/EFO_0001060, http://www.ebi.ac.uk/efo/EFO_0000729, http://www.ebi.ac.uk/efo/EFO_0000384, http://www.ebi.ac.uk/efo/EFO_0005…	GCST003097	Genome-wide genotyping array
2016-08-31	26301688	Li YR	2015-08-24	Nat Med	www.ncbi.nlm.nih.gov/pubmed/26301688	Meta-analysis of shared genetic architecture across ten pediatric autoimmune diseases.	Pediatric autoimmune diseases	97 European ancestry thyroiditis cases, 107 European ancestry ankylosing spondylitis cases, 100 European ancestry psoriasis cases, 173 European ancestry celiac disease cases, 254 European ancestry systemic lupus erythematosus cases, 308 European ancestry common variable inmunodeficiency cases, 865 European ancestry ulcerative colitis cases, 1,086 European ancestry Type 1 diabetes cases, 1,123 Eur…	NA	4q35.1	4	182824168	TNM3	TENM3 - DCTD	ENSG00000218336	ENSG00000129187		21144	65892	rs7660520-A	rs7660520	0	7660520	intergenic_variant	1	0.26	8E-11	10.096910013008056				Illumina [7347414] (imputed)	N	autoimmune thyroid disease, systemic lupus erythematosus, type 1 diabetes mellitus, ankylosing spondylitis, psoriasis, common variable immunodeficiency, celiac disease, ulcerative colitis, Crohn's disease, autoimmune disease, juvenile idiopathic arthritis	http://www.ebi.ac.uk/efo/EFO_0006812, http://purl.obolibrary.org/obo/MONDO_0007915, http://purl.obolibrary.org/obo/MONDO_0005147, http://www.ebi.ac.uk/efo/EFO_0003898, http://www.ebi.ac.uk/efo/EFO_0000676, http://purl.obolibrary.org/obo/MONDO_0015517, http://www.ebi.ac.uk/efo/EFO_0001060, http://www.ebi.ac.uk/efo/EFO_0000729, http://www.ebi.ac.uk/efo/EFO_0000384, http://www.ebi.ac.uk/efo/EFO_0005…	GCST003097	Genome-wide genotyping array
2016-08-31	26301688	Li YR	2015-08-24	Nat Med	www.ncbi.nlm.nih.gov/pubmed/26301688	Meta-analysis of shared genetic architecture across ten pediatric autoimmune diseases.	Pediatric autoimmune diseases	97 European ancestry thyroiditis cases, 107 European ancestry ankylosing spondylitis cases, 100 European ancestry psoriasis cases, 173 European ancestry celiac disease cases, 254 European ancestry systemic lupus erythematosus cases, 308 European ancestry common variable inmunodeficiency cases, 865 European ancestry ulcerative colitis cases, 1,086 European ancestry Type 1 diabetes cases, 1,123 Eur…	NA	8q24.23	8	137124061	intergenic	RNU6-144P - ZYXP1	ENSG00000206678	ENSG00000274572		18603	300843	rs7831697-G	rs7831697	0	7831697	regulatory_region_variant	1	0.25	5E-7	6.301029995663981				Illumina [7347414] (imputed)	N	autoimmune thyroid disease, systemic lupus erythematosus, type 1 diabetes mellitus, ankylosing spondylitis, psoriasis, common variable immunodeficiency, celiac disease, ulcerative colitis, Crohn's disease, autoimmune disease, juvenile idiopathic arthritis	http://www.ebi.ac.uk/efo/EFO_0006812, http://purl.obolibrary.org/obo/MONDO_0007915, http://purl.obolibrary.org/obo/MONDO_0005147, http://www.ebi.ac.uk/efo/EFO_0003898, http://www.ebi.ac.uk/efo/EFO_0000676, http://purl.obolibrary.org/obo/MONDO_0015517, http://www.ebi.ac.uk/efo/EFO_0001060, http://www.ebi.ac.uk/efo/EFO_0000729, http://www.ebi.ac.uk/efo/EFO_0000384, http://www.ebi.ac.uk/efo/EFO_0005…	GCST003097	Genome-wide genotyping array
2016-08-31	26301688	Li YR	2015-08-24	Nat Med	www.ncbi.nlm.nih.gov/pubmed/26301688	Meta-analysis of shared genetic architecture across ten pediatric autoimmune diseases.	Pediatric autoimmune diseases	97 European ancestry thyroiditis cases, 107 European ancestry ankylosing spondylitis cases, 100 European ancestry psoriasis cases, 173 European ancestry celiac disease cases, 254 European ancestry systemic lupus erythematosus cases, 308 European ancestry common variable inmunodeficiency cases, 865 European ancestry ulcerative colitis cases, 1,086 European ancestry Type 1 diabetes cases, 1,123 Eur…	NA	9p23	9	12785074	LURAP1L	LURAP1L, LURAP1L-AS1			ENSG00000153714, ENSG00000235448			rs7042370-T	rs7042370	0	7042370	intron_variant	0	0.43	1E-7	7.0				Illumina [7347414] (imputed)	N	autoimmune thyroid disease, systemic lupus erythematosus, type 1 diabetes mellitus, ankylosing spondylitis, psoriasis, common variable immunodeficiency, celiac disease, ulcerative colitis, Crohn's disease, autoimmune disease, juvenile idiopathic arthritis	http://www.ebi.ac.uk/efo/EFO_0006812, http://purl.obolibrary.org/obo/MONDO_0007915, http://purl.obolibrary.org/obo/MONDO_0005147, http://www.ebi.ac.uk/efo/EFO_0003898, http://www.ebi.ac.uk/efo/EFO_0000676, http://purl.obolibrary.org/obo/MONDO_0015517, http://www.ebi.ac.uk/efo/EFO_0001060, http://www.ebi.ac.uk/efo/EFO_0000729, http://www.ebi.ac.uk/efo/EFO_0000384, http://www.ebi.ac.uk/efo/EFO_0005…	GCST003097	Genome-wide genotyping array
2016-08-31	26301688	Li YR	2015-08-24	Nat Med	www.ncbi.nlm.nih.gov/pubmed/26301688	Meta-analysis of shared genetic architecture across ten pediatric autoimmune diseases.	Pediatric autoimmune diseases	97 European ancestry thyroiditis cases, 107 European ancestry ankylosing spondylitis cases, 100 European ancestry psoriasis cases, 173 European ancestry celiac disease cases, 254 European ancestry systemic lupus erythematosus cases, 308 European ancestry common variable inmunodeficiency cases, 865 European ancestry ulcerative colitis cases, 1,086 European ancestry Type 1 diabetes cases, 1,123 Eur…	NA	9q34.11	9	129894985	FNBP1	FNBP1			ENSG00000187239			rs10988542-C	rs10988542	0	10988542	intron_variant	0	0.08	7E-7	6.154901959985743				Illumina [7347414] (imputed)	N	autoimmune thyroid disease, systemic lupus erythematosus, type 1 diabetes mellitus, ankylosing spondylitis, psoriasis, common variable immunodeficiency, celiac disease, ulcerative colitis, Crohn's disease, autoimmune disease, juvenile idiopathic arthritis	http://www.ebi.ac.uk/efo/EFO_0006812, http://purl.obolibrary.org/obo/MONDO_0007915, http://purl.obolibrary.org/obo/MONDO_0005147, http://www.ebi.ac.uk/efo/EFO_0003898, http://www.ebi.ac.uk/efo/EFO_0000676, http://purl.obolibrary.org/obo/MONDO_0015517, http://www.ebi.ac.uk/efo/EFO_0001060, http://www.ebi.ac.uk/efo/EFO_0000729, http://www.ebi.ac.uk/efo/EFO_0000384, http://www.ebi.ac.uk/efo/EFO_0005…	GCST003097	Genome-wide genotyping array
2016-08-31	26301688	Li YR	2015-08-24	Nat Med	www.ncbi.nlm.nih.gov/pubmed/26301688	Meta-analysis of shared genetic architecture across ten pediatric autoimmune diseases.	Pediatric autoimmune diseases	97 European ancestry thyroiditis cases, 107 European ancestry ankylosing spondylitis cases, 100 European ancestry psoriasis cases, 173 European ancestry celiac disease cases, 254 European ancestry systemic lupus erythematosus cases, 308 European ancestry common variable inmunodeficiency cases, 865 European ancestry ulcerative colitis cases, 1,086 European ancestry Type 1 diabetes cases, 1,123 Eur…	NA	5q33.3	5	159402286	IL12B	IL12B - LINC01845	ENSG00000113302	ENSG00000253298		71423	46270	rs755374-T	rs755374	0	755374	intron_variant	1	0.32	2E-10	9.698970004336019				Illumina [7347414] (imputed)	N	autoimmune thyroid disease, systemic lupus erythematosus, type 1 diabetes mellitus, ankylosing spondylitis, psoriasis, common variable immunodeficiency, celiac disease, ulcerative colitis, Crohn's disease, autoimmune disease, juvenile idiopathic arthritis	http://www.ebi.ac.uk/efo/EFO_0006812, http://purl.obolibrary.org/obo/MONDO_0007915, http://purl.obolibrary.org/obo/MONDO_0005147, http://www.ebi.ac.uk/efo/EFO_0003898, http://www.ebi.ac.uk/efo/EFO_0000676, http://purl.obolibrary.org/obo/MONDO_0015517, http://www.ebi.ac.uk/efo/EFO_0001060, http://www.ebi.ac.uk/efo/EFO_0000729, http://www.ebi.ac.uk/efo/EFO_0000384, http://www.ebi.ac.uk/efo/EFO_0005…	GCST003097	Genome-wide genotyping array
2016-08-31	26301688	Li YR	2015-08-24	Nat Med	www.ncbi.nlm.nih.gov/pubmed/26301688	Meta-analysis of shared genetic architecture across ten pediatric autoimmune diseases.	Pediatric autoimmune diseases	97 European ancestry thyroiditis cases, 107 European ancestry ankylosing spondylitis cases, 100 European ancestry psoriasis cases, 173 European ancestry celiac disease cases, 254 European ancestry systemic lupus erythematosus cases, 308 European ancestry common variable inmunodeficiency cases, 865 European ancestry ulcerative colitis cases, 1,086 European ancestry Type 1 diabetes cases, 1,123 Eur…	NA	9p24.1	9	4981866	JAK2	HNRNPA1P41 - JAK2	ENSG00000220937	ENSG00000096968		35964	2524	rs36051895-T	rs36051895	0	36051895	intergenic_variant	1	0.29	9E-8	7.045757490560675				Illumina [7347414] (imputed)	N	autoimmune thyroid disease, systemic lupus erythematosus, type 1 diabetes mellitus, ankylosing spondylitis, psoriasis, common variable immunodeficiency, celiac disease, ulcerative colitis, Crohn's disease, autoimmune disease, juvenile idiopathic arthritis	http://www.ebi.ac.uk/efo/EFO_0006812, http://purl.obolibrary.org/obo/MONDO_0007915, http://purl.obolibrary.org/obo/MONDO_0005147, http://www.ebi.ac.uk/efo/EFO_0003898, http://www.ebi.ac.uk/efo/EFO_0000676, http://purl.obolibrary.org/obo/MONDO_0015517, http://www.ebi.ac.uk/efo/EFO_0001060, http://www.ebi.ac.uk/efo/EFO_0000729, http://www.ebi.ac.uk/efo/EFO_0000384, http://www.ebi.ac.uk/efo/EFO_0005…	GCST003097	Genome-wide genotyping array
2016-08-31	26301688	Li YR	2015-08-24	Nat Med	www.ncbi.nlm.nih.gov/pubmed/26301688	Meta-analysis of shared genetic architecture across ten pediatric autoimmune diseases.	Pediatric autoimmune diseases	97 European ancestry thyroiditis cases, 107 European ancestry ankylosing spondylitis cases, 100 European ancestry psoriasis cases, 173 European ancestry celiac disease cases, 254 European ancestry systemic lupus erythematosus cases, 308 European ancestry common variable inmunodeficiency cases, 865 European ancestry ulcerative colitis cases, 1,086 European ancestry Type 1 diabetes cases, 1,123 Eur…	NA	9q32	9	114790969	TNFSF15	TNFSF15			ENSG00000181634			rs4246905-T	rs4246905	0	4246905	missense_variant	0	0.28	1E-8	8.0				Illumina [7347414] (imputed)	N	autoimmune thyroid disease, systemic lupus erythematosus, type 1 diabetes mellitus, ankylosing spondylitis, psoriasis, common variable immunodeficiency, celiac disease, ulcerative colitis, Crohn's disease, autoimmune disease, juvenile idiopathic arthritis	http://www.ebi.ac.uk/efo/EFO_0006812, http://purl.obolibrary.org/obo/MONDO_0007915, http://purl.obolibrary.org/obo/MONDO_0005147, http://www.ebi.ac.uk/efo/EFO_0003898, http://www.ebi.ac.uk/efo/EFO_0000676, http://purl.obolibrary.org/obo/MONDO_0015517, http://www.ebi.ac.uk/efo/EFO_0001060, http://www.ebi.ac.uk/efo/EFO_0000729, http://www.ebi.ac.uk/efo/EFO_0000384, http://www.ebi.ac.uk/efo/EFO_0005…	GCST003097	Genome-wide genotyping array
2016-08-31	26301688	Li YR	2015-08-24	Nat Med	www.ncbi.nlm.nih.gov/pubmed/26301688	Meta-analysis of shared genetic architecture across ten pediatric autoimmune diseases.	Pediatric autoimmune diseases	97 European ancestry thyroiditis cases, 107 European ancestry ankylosing spondylitis cases, 100 European ancestry psoriasis cases, 173 European ancestry celiac disease cases, 254 European ancestry systemic lupus erythematosus cases, 308 European ancestry common variable inmunodeficiency cases, 865 European ancestry ulcerative colitis cases, 1,086 European ancestry Type 1 diabetes cases, 1,123 Eur…	NA	9q34.3	9	136369144	CARD9	CARD9			ENSG00000187796			rs11145763-C	rs11145763	0	11145763	intron_variant	0	0.4	3E-8	7.522878745280337				Illumina [7347414] (imputed)	N	autoimmune thyroid disease, systemic lupus erythematosus, type 1 diabetes mellitus, ankylosing spondylitis, psoriasis, common variable immunodeficiency, celiac disease, ulcerative colitis, Crohn's disease, autoimmune disease, juvenile idiopathic arthritis	http://www.ebi.ac.uk/efo/EFO_0006812, http://purl.obolibrary.org/obo/MONDO_0007915, http://purl.obolibrary.org/obo/MONDO_0005147, http://www.ebi.ac.uk/efo/EFO_0003898, http://www.ebi.ac.uk/efo/EFO_0000676, http://purl.obolibrary.org/obo/MONDO_0015517, http://www.ebi.ac.uk/efo/EFO_0001060, http://www.ebi.ac.uk/efo/EFO_0000729, http://www.ebi.ac.uk/efo/EFO_0000384, http://www.ebi.ac.uk/efo/EFO_0005…	GCST003097	Genome-wide genotyping array
2016-08-31	26301688	Li YR	2015-08-24	Nat Med	www.ncbi.nlm.nih.gov/pubmed/26301688	Meta-analysis of shared genetic architecture across ten pediatric autoimmune diseases.	Pediatric autoimmune diseases	97 European ancestry thyroiditis cases, 107 European ancestry ankylosing spondylitis cases, 100 European ancestry psoriasis cases, 173 European ancestry celiac disease cases, 254 European ancestry systemic lupus erythematosus cases, 308 European ancestry common variable inmunodeficiency cases, 865 European ancestry ulcerative colitis cases, 1,086 European ancestry Type 1 diabetes cases, 1,123 Eur…	NA	10p15.1	10	6056986	IL2RA	IL2RA			ENSG00000134460			rs706778-T	rs706778	0	706778	intron_variant	0	0.41	6E-9	8.221848749616356				Illumina [7347414] (imputed)	N	autoimmune thyroid disease, systemic lupus erythematosus, type 1 diabetes mellitus, ankylosing spondylitis, psoriasis, common variable immunodeficiency, celiac disease, ulcerative colitis, Crohn's disease, autoimmune disease, juvenile idiopathic arthritis	http://www.ebi.ac.uk/efo/EFO_0006812, http://purl.obolibrary.org/obo/MONDO_0007915, http://purl.obolibrary.org/obo/MONDO_0005147, http://www.ebi.ac.uk/efo/EFO_0003898, http://www.ebi.ac.uk/efo/EFO_0000676, http://purl.obolibrary.org/obo/MONDO_0015517, http://www.ebi.ac.uk/efo/EFO_0001060, http://www.ebi.ac.uk/efo/EFO_0000729, http://www.ebi.ac.uk/efo/EFO_0000384, http://www.ebi.ac.uk/efo/EFO_0005…	GCST003097	Genome-wide genotyping array
2016-08-31	26301688	Li YR	2015-08-24	Nat Med	www.ncbi.nlm.nih.gov/pubmed/26301688	Meta-analysis of shared genetic architecture across ten pediatric autoimmune diseases.	Pediatric autoimmune diseases	97 European ancestry thyroiditis cases, 107 European ancestry ankylosing spondylitis cases, 100 European ancestry psoriasis cases, 173 European ancestry celiac disease cases, 254 European ancestry systemic lupus erythematosus cases, 308 European ancestry common variable inmunodeficiency cases, 865 European ancestry ulcerative colitis cases, 1,086 European ancestry Type 1 diabetes cases, 1,123 Eur…	NA	10q21.2	10	62679011	ZNF365	LINC02929 - ALDH7A1P4	ENSG00000285551	ENSG00000234489		7000	62197	rs10822050-C	rs10822050	0	10822050	intergenic_variant	1	0.39	8E-11	10.096910013008056				Illumina [7347414] (imputed)	N	autoimmune thyroid disease, systemic lupus erythematosus, type 1 diabetes mellitus, ankylosing spondylitis, psoriasis, common variable immunodeficiency, celiac disease, ulcerative colitis, Crohn's disease, autoimmune disease, juvenile idiopathic arthritis	http://www.ebi.ac.uk/efo/EFO_0006812, http://purl.obolibrary.org/obo/MONDO_0007915, http://purl.obolibrary.org/obo/MONDO_0005147, http://www.ebi.ac.uk/efo/EFO_0003898, http://www.ebi.ac.uk/efo/EFO_0000676, http://purl.obolibrary.org/obo/MONDO_0015517, http://www.ebi.ac.uk/efo/EFO_0001060, http://www.ebi.ac.uk/efo/EFO_0000729, http://www.ebi.ac.uk/efo/EFO_0000384, http://www.ebi.ac.uk/efo/EFO_0005…	GCST003097	Genome-wide genotyping array
2016-08-31	26301688	Li YR	2015-08-24	Nat Med	www.ncbi.nlm.nih.gov/pubmed/26301688	Meta-analysis of shared genetic architecture across ten pediatric autoimmune diseases.	Pediatric autoimmune diseases	97 European ancestry thyroiditis cases, 107 European ancestry ankylosing spondylitis cases, 100 European ancestry psoriasis cases, 173 European ancestry celiac disease cases, 254 European ancestry systemic lupus erythematosus cases, 308 European ancestry common variable inmunodeficiency cases, 865 European ancestry ulcerative colitis cases, 1,086 European ancestry Type 1 diabetes cases, 1,123 Eur…	NA	10q22.3	10	79287626	ZMIZ1	ZMIZ1			ENSG00000108175			rs1250563-C	rs1250563	0	1250563	intron_variant	0	0.29	1E-8	8.0				Illumina [7347414] (imputed)	N	autoimmune thyroid disease, systemic lupus erythematosus, type 1 diabetes mellitus, ankylosing spondylitis, psoriasis, common variable immunodeficiency, celiac disease, ulcerative colitis, Crohn's disease, autoimmune disease, juvenile idiopathic arthritis	http://www.ebi.ac.uk/efo/EFO_0006812, http://purl.obolibrary.org/obo/MONDO_0007915, http://purl.obolibrary.org/obo/MONDO_0005147, http://www.ebi.ac.uk/efo/EFO_0003898, http://www.ebi.ac.uk/efo/EFO_0000676, http://purl.obolibrary.org/obo/MONDO_0015517, http://www.ebi.ac.uk/efo/EFO_0001060, http://www.ebi.ac.uk/efo/EFO_0000729, http://www.ebi.ac.uk/efo/EFO_0000384, http://www.ebi.ac.uk/efo/EFO_0005…	GCST003097	Genome-wide genotyping array
2016-08-31	26301688	Li YR	2015-08-24	Nat Med	www.ncbi.nlm.nih.gov/pubmed/26301688	Meta-analysis of shared genetic architecture across ten pediatric autoimmune diseases.	Pediatric autoimmune diseases	97 European ancestry thyroiditis cases, 107 European ancestry ankylosing spondylitis cases, 100 European ancestry psoriasis cases, 173 European ancestry celiac disease cases, 254 European ancestry systemic lupus erythematosus cases, 308 European ancestry common variable inmunodeficiency cases, 865 European ancestry ulcerative colitis cases, 1,086 European ancestry Type 1 diabetes cases, 1,123 Eur…	NA	10q24.2	10	99538694	NKX2-3	NKX2-3 - SLC25A28	ENSG00000119919	ENSG00000155287		2170	71825	rs1332099-T	rs1332099	0	1332099	intergenic_variant	1	0.46	9E-11	10.045757490560675				Illumina [7347414] (imputed)	N	autoimmune thyroid disease, systemic lupus erythematosus, type 1 diabetes mellitus, ankylosing spondylitis, psoriasis, common variable immunodeficiency, celiac disease, ulcerative colitis, Crohn's disease, autoimmune disease, juvenile idiopathic arthritis	http://www.ebi.ac.uk/efo/EFO_0006812, http://purl.obolibrary.org/obo/MONDO_0007915, http://purl.obolibrary.org/obo/MONDO_0005147, http://www.ebi.ac.uk/efo/EFO_0003898, http://www.ebi.ac.uk/efo/EFO_0000676, http://purl.obolibrary.org/obo/MONDO_0015517, http://www.ebi.ac.uk/efo/EFO_0001060, http://www.ebi.ac.uk/efo/EFO_0000729, http://www.ebi.ac.uk/efo/EFO_0000384, http://www.ebi.ac.uk/efo/EFO_0005…	GCST003097	Genome-wide genotyping array
2016-08-31	26301688	Li YR	2015-08-24	Nat Med	www.ncbi.nlm.nih.gov/pubmed/26301688	Meta-analysis of shared genetic architecture across ten pediatric autoimmune diseases.	Pediatric autoimmune diseases	97 European ancestry thyroiditis cases, 107 European ancestry ankylosing spondylitis cases, 100 European ancestry psoriasis cases, 173 European ancestry celiac disease cases, 254 European ancestry systemic lupus erythematosus cases, 308 European ancestry common variable inmunodeficiency cases, 865 European ancestry ulcerative colitis cases, 1,086 European ancestry Type 1 diabetes cases, 1,123 Eur…	NA	11p15.5	11	2146620	INS	IGF2, INS-IGF2, IGF2-AS			ENSG00000167244, ENSG00000129965, ENSG00000099869			rs17885785-T	rs17885785	0	17885785	non_coding_transcript_exon_variant	0	0.2	8E-11	10.096910013008056				Illumina [7347414] (imputed)	N	autoimmune thyroid disease, systemic lupus erythematosus, type 1 diabetes mellitus, ankylosing spondylitis, psoriasis, common variable immunodeficiency, celiac disease, ulcerative colitis, Crohn's disease, autoimmune disease, juvenile idiopathic arthritis	http://www.ebi.ac.uk/efo/EFO_0006812, http://purl.obolibrary.org/obo/MONDO_0007915, http://purl.obolibrary.org/obo/MONDO_0005147, http://www.ebi.ac.uk/efo/EFO_0003898, http://www.ebi.ac.uk/efo/EFO_0000676, http://purl.obolibrary.org/obo/MONDO_0015517, http://www.ebi.ac.uk/efo/EFO_0001060, http://www.ebi.ac.uk/efo/EFO_0000729, http://www.ebi.ac.uk/efo/EFO_0000384, http://www.ebi.ac.uk/efo/EFO_0005…	GCST003097	Genome-wide genotyping array
2016-08-31	26301688	Li YR	2015-08-24	Nat Med	www.ncbi.nlm.nih.gov/pubmed/26301688	Meta-analysis of shared genetic architecture across ten pediatric autoimmune diseases.	Pediatric autoimmune diseases	97 European ancestry thyroiditis cases, 107 European ancestry ankylosing spondylitis cases, 100 European ancestry psoriasis cases, 173 European ancestry celiac disease cases, 254 European ancestry systemic lupus erythematosus cases, 308 European ancestry common variable inmunodeficiency cases, 865 European ancestry ulcerative colitis cases, 1,086 European ancestry Type 1 diabetes cases, 1,123 Eur…	NA	12q12	12	40366829	LRRK2	LRRK2			ENSG00000188906			rs17466626-G	rs17466626	0	17466626	3_prime_UTR_variant	0	0.02	3E-10	9.522878745280337				Illumina [7347414] (imputed)	N	autoimmune thyroid disease, systemic lupus erythematosus, type 1 diabetes mellitus, ankylosing spondylitis, psoriasis, common variable immunodeficiency, celiac disease, ulcerative colitis, Crohn's disease, autoimmune disease, juvenile idiopathic arthritis	http://www.ebi.ac.uk/efo/EFO_0006812, http://purl.obolibrary.org/obo/MONDO_0007915, http://purl.obolibrary.org/obo/MONDO_0005147, http://www.ebi.ac.uk/efo/EFO_0003898, http://www.ebi.ac.uk/efo/EFO_0000676, http://purl.obolibrary.org/obo/MONDO_0015517, http://www.ebi.ac.uk/efo/EFO_0001060, http://www.ebi.ac.uk/efo/EFO_0000729, http://www.ebi.ac.uk/efo/EFO_0000384, http://www.ebi.ac.uk/efo/EFO_0005…	GCST003097	Genome-wide genotyping array
2016-08-31	26301688	Li YR	2015-08-24	Nat Med	www.ncbi.nlm.nih.gov/pubmed/26301688	Meta-analysis of shared genetic architecture across ten pediatric autoimmune diseases.	Pediatric autoimmune diseases	97 European ancestry thyroiditis cases, 107 European ancestry ankylosing spondylitis cases, 100 European ancestry psoriasis cases, 173 European ancestry celiac disease cases, 254 European ancestry systemic lupus erythematosus cases, 308 European ancestry common variable inmunodeficiency cases, 865 European ancestry ulcerative colitis cases, 1,086 European ancestry Type 1 diabetes cases, 1,123 Eur…	NA	12q13.2	12	56002984	SUOX	SUOX			ENSG00000139531			rs1689510-C	rs1689510	0	1689510	non_coding_transcript_exon_variant	0	0.31	4E-9	8.397940008672037				Illumina [7347414] (imputed)	N	autoimmune thyroid disease, systemic lupus erythematosus, type 1 diabetes mellitus, ankylosing spondylitis, psoriasis, common variable immunodeficiency, celiac disease, ulcerative colitis, Crohn's disease, autoimmune disease, juvenile idiopathic arthritis	http://www.ebi.ac.uk/efo/EFO_0006812, http://purl.obolibrary.org/obo/MONDO_0007915, http://purl.obolibrary.org/obo/MONDO_0005147, http://www.ebi.ac.uk/efo/EFO_0003898, http://www.ebi.ac.uk/efo/EFO_0000676, http://purl.obolibrary.org/obo/MONDO_0015517, http://www.ebi.ac.uk/efo/EFO_0001060, http://www.ebi.ac.uk/efo/EFO_0000729, http://www.ebi.ac.uk/efo/EFO_0000384, http://www.ebi.ac.uk/efo/EFO_0005…	GCST003097	Genome-wide genotyping array
2016-08-31	26301688	Li YR	2015-08-24	Nat Med	www.ncbi.nlm.nih.gov/pubmed/26301688	Meta-analysis of shared genetic architecture across ten pediatric autoimmune diseases.	Pediatric autoimmune diseases	97 European ancestry thyroiditis cases, 107 European ancestry ankylosing spondylitis cases, 100 European ancestry psoriasis cases, 173 European ancestry celiac disease cases, 254 European ancestry systemic lupus erythematosus cases, 308 European ancestry common variable inmunodeficiency cases, 865 European ancestry ulcerative colitis cases, 1,086 European ancestry Type 1 diabetes cases, 1,123 Eur…	NA	16p12.1	16	28329624	SBK1	SBK1 - NPIPB6	ENSG00000188322	ENSG00000198156		5775	12893	rs12598357-G	rs12598357	0	12598357	intergenic_variant	1	0.39	4E-9	8.397940008672037				Illumina [7347414] (imputed)	N	autoimmune thyroid disease, systemic lupus erythematosus, type 1 diabetes mellitus, ankylosing spondylitis, psoriasis, common variable immunodeficiency, celiac disease, ulcerative colitis, Crohn's disease, autoimmune disease, juvenile idiopathic arthritis	http://www.ebi.ac.uk/efo/EFO_0006812, http://purl.obolibrary.org/obo/MONDO_0007915, http://purl.obolibrary.org/obo/MONDO_0005147, http://www.ebi.ac.uk/efo/EFO_0003898, http://www.ebi.ac.uk/efo/EFO_0000676, http://purl.obolibrary.org/obo/MONDO_0015517, http://www.ebi.ac.uk/efo/EFO_0001060, http://www.ebi.ac.uk/efo/EFO_0000729, http://www.ebi.ac.uk/efo/EFO_0000384, http://www.ebi.ac.uk/efo/EFO_0005…	GCST003097	Genome-wide genotyping array
2016-08-31	26301688	Li YR	2015-08-24	Nat Med	www.ncbi.nlm.nih.gov/pubmed/26301688	Meta-analysis of shared genetic architecture across ten pediatric autoimmune diseases.	Pediatric autoimmune diseases	97 European ancestry thyroiditis cases, 107 European ancestry ankylosing spondylitis cases, 100 European ancestry psoriasis cases, 173 European ancestry celiac disease cases, 254 European ancestry systemic lupus erythematosus cases, 308 European ancestry common variable inmunodeficiency cases, 865 European ancestry ulcerative colitis cases, 1,086 European ancestry Type 1 diabetes cases, 1,123 Eur…	NA	16p11.2	16	28835925	ATXN2L	ATXN2L			ENSG00000168488			rs12928404-C	rs12928404	0	12928404	splice_region_variant	0	0.38	6E-7	6.221848749616356				Illumina [7347414] (imputed)	N	autoimmune thyroid disease, systemic lupus erythematosus, type 1 diabetes mellitus, ankylosing spondylitis, psoriasis, common variable immunodeficiency, celiac disease, ulcerative colitis, Crohn's disease, autoimmune disease, juvenile idiopathic arthritis	http://www.ebi.ac.uk/efo/EFO_0006812, http://purl.obolibrary.org/obo/MONDO_0007915, http://purl.obolibrary.org/obo/MONDO_0005147, http://www.ebi.ac.uk/efo/EFO_0003898, http://www.ebi.ac.uk/efo/EFO_0000676, http://purl.obolibrary.org/obo/MONDO_0015517, http://www.ebi.ac.uk/efo/EFO_0001060, http://www.ebi.ac.uk/efo/EFO_0000729, http://www.ebi.ac.uk/efo/EFO_0000384, http://www.ebi.ac.uk/efo/EFO_0005…	GCST003097	Genome-wide genotyping array
2016-08-31	26301688	Li YR	2015-08-24	Nat Med	www.ncbi.nlm.nih.gov/pubmed/26301688	Meta-analysis of shared genetic architecture across ten pediatric autoimmune diseases.	Pediatric autoimmune diseases	97 European ancestry thyroiditis cases, 107 European ancestry ankylosing spondylitis cases, 100 European ancestry psoriasis cases, 173 European ancestry celiac disease cases, 254 European ancestry systemic lupus erythematosus cases, 308 European ancestry common variable inmunodeficiency cases, 865 European ancestry ulcerative colitis cases, 1,086 European ancestry Type 1 diabetes cases, 1,123 Eur…	NA	16q12.1	16	50634166	NOD2	NKD1			ENSG00000140807			rs117372389-T	rs117372389	0	117372389	3_prime_UTR_variant	0	0.02	8E-11	10.096910013008056				Illumina [7347414] (imputed)	N	autoimmune thyroid disease, systemic lupus erythematosus, type 1 diabetes mellitus, ankylosing spondylitis, psoriasis, common variable immunodeficiency, celiac disease, ulcerative colitis, Crohn's disease, autoimmune disease, juvenile idiopathic arthritis	http://www.ebi.ac.uk/efo/EFO_0006812, http://purl.obolibrary.org/obo/MONDO_0007915, http://purl.obolibrary.org/obo/MONDO_0005147, http://www.ebi.ac.uk/efo/EFO_0003898, http://www.ebi.ac.uk/efo/EFO_0000676, http://purl.obolibrary.org/obo/MONDO_0015517, http://www.ebi.ac.uk/efo/EFO_0001060, http://www.ebi.ac.uk/efo/EFO_0000729, http://www.ebi.ac.uk/efo/EFO_0000384, http://www.ebi.ac.uk/efo/EFO_0005…	GCST003097	Genome-wide genotyping array
2016-08-31	26301688	Li YR	2015-08-24	Nat Med	www.ncbi.nlm.nih.gov/pubmed/26301688	Meta-analysis of shared genetic architecture across ten pediatric autoimmune diseases.	Pediatric autoimmune diseases	97 European ancestry thyroiditis cases, 107 European ancestry ankylosing spondylitis cases, 100 European ancestry psoriasis cases, 173 European ancestry celiac disease cases, 254 European ancestry systemic lupus erythematosus cases, 308 European ancestry common variable inmunodeficiency cases, 865 European ancestry ulcerative colitis cases, 1,086 European ancestry Type 1 diabetes cases, 1,123 Eur…	NA	17q21.1	17	39883866	IKZF3	ZPBP2 - GSDMB	ENSG00000186075	ENSG00000073605		5970	20729	rs12232497-C	rs12232497	0	12232497	intergenic_variant	1	0.45	3E-7	6.522878745280337				Illumina [7347414] (imputed)	N	autoimmune thyroid disease, systemic lupus erythematosus, type 1 diabetes mellitus, ankylosing spondylitis, psoriasis, common variable immunodeficiency, celiac disease, ulcerative colitis, Crohn's disease, autoimmune disease, juvenile idiopathic arthritis	http://www.ebi.ac.uk/efo/EFO_0006812, http://purl.obolibrary.org/obo/MONDO_0007915, http://purl.obolibrary.org/obo/MONDO_0005147, http://www.ebi.ac.uk/efo/EFO_0003898, http://www.ebi.ac.uk/efo/EFO_0000676, http://purl.obolibrary.org/obo/MONDO_0015517, http://www.ebi.ac.uk/efo/EFO_0001060, http://www.ebi.ac.uk/efo/EFO_0000729, http://www.ebi.ac.uk/efo/EFO_0000384, http://www.ebi.ac.uk/efo/EFO_0005…	GCST003097	Genome-wide genotyping array
2016-08-31	26301688	Li YR	2015-08-24	Nat Med	www.ncbi.nlm.nih.gov/pubmed/26301688	Meta-analysis of shared genetic architecture across ten pediatric autoimmune diseases.	Pediatric autoimmune diseases	97 European ancestry thyroiditis cases, 107 European ancestry ankylosing spondylitis cases, 100 European ancestry psoriasis cases, 173 European ancestry celiac disease cases, 254 European ancestry systemic lupus erythematosus cases, 308 European ancestry common variable inmunodeficiency cases, 865 European ancestry ulcerative colitis cases, 1,086 European ancestry Type 1 diabetes cases, 1,123 Eur…	NA	19p13.2	19	10476920	TYK2	PDE4A - KEAP1	ENSG00000065989	ENSG00000079999		7290	9205	rs62131887-T	rs62131887	0	62131887	intergenic_variant	1	0.28	4E-7	6.3979400086720375				Illumina [7347414] (imputed)	N	autoimmune thyroid disease, systemic lupus erythematosus, type 1 diabetes mellitus, ankylosing spondylitis, psoriasis, common variable immunodeficiency, celiac disease, ulcerative colitis, Crohn's disease, autoimmune disease, juvenile idiopathic arthritis	http://www.ebi.ac.uk/efo/EFO_0006812, http://purl.obolibrary.org/obo/MONDO_0007915, http://purl.obolibrary.org/obo/MONDO_0005147, http://www.ebi.ac.uk/efo/EFO_0003898, http://www.ebi.ac.uk/efo/EFO_0000676, http://purl.obolibrary.org/obo/MONDO_0015517, http://www.ebi.ac.uk/efo/EFO_0001060, http://www.ebi.ac.uk/efo/EFO_0000729, http://www.ebi.ac.uk/efo/EFO_0000384, http://www.ebi.ac.uk/efo/EFO_0005…	GCST003097	Genome-wide genotyping array
2016-08-31	26301688	Li YR	2015-08-24	Nat Med	www.ncbi.nlm.nih.gov/pubmed/26301688	Meta-analysis of shared genetic architecture across ten pediatric autoimmune diseases.	Pediatric autoimmune diseases	97 European ancestry thyroiditis cases, 107 European ancestry ankylosing spondylitis cases, 100 European ancestry psoriasis cases, 173 European ancestry celiac disease cases, 254 European ancestry systemic lupus erythematosus cases, 308 European ancestry common variable inmunodeficiency cases, 865 European ancestry ulcerative colitis cases, 1,086 European ancestry Type 1 diabetes cases, 1,123 Eur…	NA	19q13.33	19	48703728	FUT2	FUT2			ENSG00000176920			rs602662-G	rs602662	0	602662	missense_variant	0	0.49	5E-8	7.301029995663981				Illumina [7347414] (imputed)	N	autoimmune thyroid disease, systemic lupus erythematosus, type 1 diabetes mellitus, ankylosing spondylitis, psoriasis, common variable immunodeficiency, celiac disease, ulcerative colitis, Crohn's disease, autoimmune disease, juvenile idiopathic arthritis	http://www.ebi.ac.uk/efo/EFO_0006812, http://purl.obolibrary.org/obo/MONDO_0007915, http://purl.obolibrary.org/obo/MONDO_0005147, http://www.ebi.ac.uk/efo/EFO_0003898, http://www.ebi.ac.uk/efo/EFO_0000676, http://purl.obolibrary.org/obo/MONDO_0015517, http://www.ebi.ac.uk/efo/EFO_0001060, http://www.ebi.ac.uk/efo/EFO_0000729, http://www.ebi.ac.uk/efo/EFO_0000384, http://www.ebi.ac.uk/efo/EFO_0005…	GCST003097	Genome-wide genotyping array
2016-08-31	26301688	Li YR	2015-08-24	Nat Med	www.ncbi.nlm.nih.gov/pubmed/26301688	Meta-analysis of shared genetic architecture across ten pediatric autoimmune diseases.	Pediatric autoimmune diseases	97 European ancestry thyroiditis cases, 107 European ancestry ankylosing spondylitis cases, 100 European ancestry psoriasis cases, 173 European ancestry celiac disease cases, 254 European ancestry systemic lupus erythematosus cases, 308 European ancestry common variable inmunodeficiency cases, 865 European ancestry ulcerative colitis cases, 1,086 European ancestry Type 1 diabetes cases, 1,123 Eur…	NA	2q37.3	2	240624322	GPR35	GPR35			ENSG00000178623			rs4676410-A	rs4676410	0	4676410	intron_variant	0	0.19	2E-7	6.698970004336019				Illumina [7347414] (imputed)	N	autoimmune thyroid disease, systemic lupus erythematosus, type 1 diabetes mellitus, ankylosing spondylitis, psoriasis, common variable immunodeficiency, celiac disease, ulcerative colitis, Crohn's disease, autoimmune disease, juvenile idiopathic arthritis	http://www.ebi.ac.uk/efo/EFO_0006812, http://purl.obolibrary.org/obo/MONDO_0007915, http://purl.obolibrary.org/obo/MONDO_0005147, http://www.ebi.ac.uk/efo/EFO_0003898, http://www.ebi.ac.uk/efo/EFO_0000676, http://purl.obolibrary.org/obo/MONDO_0015517, http://www.ebi.ac.uk/efo/EFO_0001060, http://www.ebi.ac.uk/efo/EFO_0000729, http://www.ebi.ac.uk/efo/EFO_0000384, http://www.ebi.ac.uk/efo/EFO_0005…	GCST003097	Genome-wide genotyping array
2016-08-31	26301688	Li YR	2015-08-24	Nat Med	www.ncbi.nlm.nih.gov/pubmed/26301688	Meta-analysis of shared genetic architecture across ten pediatric autoimmune diseases.	Pediatric autoimmune diseases	97 European ancestry thyroiditis cases, 107 European ancestry ankylosing spondylitis cases, 100 European ancestry psoriasis cases, 173 European ancestry celiac disease cases, 254 European ancestry systemic lupus erythematosus cases, 308 European ancestry common variable inmunodeficiency cases, 865 European ancestry ulcerative colitis cases, 1,086 European ancestry Type 1 diabetes cases, 1,123 Eur…	NA	3p21.31	3	49534707	DAG1	DAG1			ENSG00000173402			rs4625-G	rs4625	0	4625	3_prime_UTR_variant	0	0.31	8E-11	10.096910013008056				Illumina [7347414] (imputed)	N	autoimmune thyroid disease, systemic lupus erythematosus, type 1 diabetes mellitus, ankylosing spondylitis, psoriasis, common variable immunodeficiency, celiac disease, ulcerative colitis, Crohn's disease, autoimmune disease, juvenile idiopathic arthritis	http://www.ebi.ac.uk/efo/EFO_0006812, http://purl.obolibrary.org/obo/MONDO_0007915, http://purl.obolibrary.org/obo/MONDO_0005147, http://www.ebi.ac.uk/efo/EFO_0003898, http://www.ebi.ac.uk/efo/EFO_0000676, http://purl.obolibrary.org/obo/MONDO_0015517, http://www.ebi.ac.uk/efo/EFO_0001060, http://www.ebi.ac.uk/efo/EFO_0000729, http://www.ebi.ac.uk/efo/EFO_0000384, http://www.ebi.ac.uk/efo/EFO_0005…	GCST003097	Genome-wide genotyping array
2016-08-31	26301688	Li YR	2015-08-24	Nat Med	www.ncbi.nlm.nih.gov/pubmed/26301688	Meta-analysis of shared genetic architecture across ten pediatric autoimmune diseases.	Pediatric autoimmune diseases	97 European ancestry thyroiditis cases, 107 European ancestry ankylosing spondylitis cases, 100 European ancestry psoriasis cases, 173 European ancestry celiac disease cases, 254 European ancestry systemic lupus erythematosus cases, 308 European ancestry common variable inmunodeficiency cases, 865 European ancestry ulcerative colitis cases, 1,086 European ancestry Type 1 diabetes cases, 1,123 Eur…	NA	4q27	4	122639784	IL21	IL21-AS1			ENSG00000227145			rs62324212-A	rs62324212	0	62324212	intron_variant	0	0.42	3E-8	7.522878745280337				Illumina [7347414] (imputed)	N	autoimmune thyroid disease, systemic lupus erythematosus, type 1 diabetes mellitus, ankylosing spondylitis, psoriasis, common variable immunodeficiency, celiac disease, ulcerative colitis, Crohn's disease, autoimmune disease, juvenile idiopathic arthritis	http://www.ebi.ac.uk/efo/EFO_0006812, http://purl.obolibrary.org/obo/MONDO_0007915, http://purl.obolibrary.org/obo/MONDO_0005147, http://www.ebi.ac.uk/efo/EFO_0003898, http://www.ebi.ac.uk/efo/EFO_0000676, http://purl.obolibrary.org/obo/MONDO_0015517, http://www.ebi.ac.uk/efo/EFO_0001060, http://www.ebi.ac.uk/efo/EFO_0000729, http://www.ebi.ac.uk/efo/EFO_0000384, http://www.ebi.ac.uk/efo/EFO_0005…	GCST003097	Genome-wide genotyping array
2016-08-31	26301688	Li YR	2015-08-24	Nat Med	www.ncbi.nlm.nih.gov/pubmed/26301688	Meta-analysis of shared genetic architecture across ten pediatric autoimmune diseases.	Pediatric autoimmune diseases	97 European ancestry thyroiditis cases, 107 European ancestry ankylosing spondylitis cases, 100 European ancestry psoriasis cases, 173 European ancestry celiac disease cases, 254 European ancestry systemic lupus erythematosus cases, 308 European ancestry common variable inmunodeficiency cases, 865 European ancestry ulcerative colitis cases, 1,086 European ancestry Type 1 diabetes cases, 1,123 Eur…	NA	5p13.1	5	40487168	PTGER4	RNU1-150P - TTC33	ENSG00000199361	ENSG00000113638		217449	25165	rs7725052-C	rs7725052	0	7725052	intron_variant	1	0.43	8E-11	10.096910013008056				Illumina [7347414] (imputed)	N	autoimmune thyroid disease, systemic lupus erythematosus, type 1 diabetes mellitus, ankylosing spondylitis, psoriasis, common variable immunodeficiency, celiac disease, ulcerative colitis, Crohn's disease, autoimmune disease, juvenile idiopathic arthritis	http://www.ebi.ac.uk/efo/EFO_0006812, http://purl.obolibrary.org/obo/MONDO_0007915, http://purl.obolibrary.org/obo/MONDO_0005147, http://www.ebi.ac.uk/efo/EFO_0003898, http://www.ebi.ac.uk/efo/EFO_0000676, http://purl.obolibrary.org/obo/MONDO_0015517, http://www.ebi.ac.uk/efo/EFO_0001060, http://www.ebi.ac.uk/efo/EFO_0000729, http://www.ebi.ac.uk/efo/EFO_0000384, http://www.ebi.ac.uk/efo/EFO_0005…	GCST003097	Genome-wide genotyping array
2016-08-31	26301688	Li YR	2015-08-24	Nat Med	www.ncbi.nlm.nih.gov/pubmed/26301688	Meta-analysis of shared genetic architecture across ten pediatric autoimmune diseases.	Pediatric autoimmune diseases	97 European ancestry thyroiditis cases, 107 European ancestry ankylosing spondylitis cases, 100 European ancestry psoriasis cases, 173 European ancestry celiac disease cases, 254 European ancestry systemic lupus erythematosus cases, 308 European ancestry common variable inmunodeficiency cases, 865 European ancestry ulcerative colitis cases, 1,086 European ancestry Type 1 diabetes cases, 1,123 Eur…	NA	5q11.2	5	56148856	ANKRD55	ANKRD55			ENSG00000164512			rs7731626-A	rs7731626	0	7731626	intron_variant	0	0.39	1E-10	10.0				Illumina [7347414] (imputed)	N	autoimmune thyroid disease, systemic lupus erythematosus, type 1 diabetes mellitus, ankylosing spondylitis, psoriasis, common variable immunodeficiency, celiac disease, ulcerative colitis, Crohn's disease, autoimmune disease, juvenile idiopathic arthritis	http://www.ebi.ac.uk/efo/EFO_0006812, http://purl.obolibrary.org/obo/MONDO_0007915, http://purl.obolibrary.org/obo/MONDO_0005147, http://www.ebi.ac.uk/efo/EFO_0003898, http://www.ebi.ac.uk/efo/EFO_0000676, http://purl.obolibrary.org/obo/MONDO_0015517, http://www.ebi.ac.uk/efo/EFO_0001060, http://www.ebi.ac.uk/efo/EFO_0000729, http://www.ebi.ac.uk/efo/EFO_0000384, http://www.ebi.ac.uk/efo/EFO_0005…	GCST003097	Genome-wide genotyping array
2016-08-31	26301688	Li YR	2015-08-24	Nat Med	www.ncbi.nlm.nih.gov/pubmed/26301688	Meta-analysis of shared genetic architecture across ten pediatric autoimmune diseases.	Pediatric autoimmune diseases	97 European ancestry thyroiditis cases, 107 European ancestry ankylosing spondylitis cases, 100 European ancestry psoriasis cases, 173 European ancestry celiac disease cases, 254 European ancestry systemic lupus erythematosus cases, 308 European ancestry common variable inmunodeficiency cases, 865 European ancestry ulcerative colitis cases, 1,086 European ancestry Type 1 diabetes cases, 1,123 Eur…	NA	5q15	5	96888176	ERAP2	ERAP2			ENSG00000164308			rs4869313-T	rs4869313	0	4869313	intron_variant	0	0.42	9E-8	7.045757490560675				Illumina [7347414] (imputed)	N	autoimmune thyroid disease, systemic lupus erythematosus, type 1 diabetes mellitus, ankylosing spondylitis, psoriasis, common variable immunodeficiency, celiac disease, ulcerative colitis, Crohn's disease, autoimmune disease, juvenile idiopathic arthritis	http://www.ebi.ac.uk/efo/EFO_0006812, http://purl.obolibrary.org/obo/MONDO_0007915, http://purl.obolibrary.org/obo/MONDO_0005147, http://www.ebi.ac.uk/efo/EFO_0003898, http://www.ebi.ac.uk/efo/EFO_0000676, http://purl.obolibrary.org/obo/MONDO_0015517, http://www.ebi.ac.uk/efo/EFO_0001060, http://www.ebi.ac.uk/efo/EFO_0000729, http://www.ebi.ac.uk/efo/EFO_0000384, http://www.ebi.ac.uk/efo/EFO_0005…	GCST003097	Genome-wide genotyping array
2016-08-31	26301688	Li YR	2015-08-24	Nat Med	www.ncbi.nlm.nih.gov/pubmed/26301688	Meta-analysis of shared genetic architecture across ten pediatric autoimmune diseases.	Pediatric autoimmune diseases	97 European ancestry thyroiditis cases, 107 European ancestry ankylosing spondylitis cases, 100 European ancestry psoriasis cases, 173 European ancestry celiac disease cases, 254 European ancestry systemic lupus erythematosus cases, 308 European ancestry common variable inmunodeficiency cases, 865 European ancestry ulcerative colitis cases, 1,086 European ancestry Type 1 diabetes cases, 1,123 Eur…	NA	5q31.1	5	132475490	IL5	IRF1, IRF1-AS1			ENSG00000125347, ENSG00000197536			rs11741255-A	rs11741255	0	11741255	intron_variant	0	0.42	2E-9	8.698970004336019				Illumina [7347414] (imputed)	N	autoimmune thyroid disease, systemic lupus erythematosus, type 1 diabetes mellitus, ankylosing spondylitis, psoriasis, common variable immunodeficiency, celiac disease, ulcerative colitis, Crohn's disease, autoimmune disease, juvenile idiopathic arthritis	http://www.ebi.ac.uk/efo/EFO_0006812, http://purl.obolibrary.org/obo/MONDO_0007915, http://purl.obolibrary.org/obo/MONDO_0005147, http://www.ebi.ac.uk/efo/EFO_0003898, http://www.ebi.ac.uk/efo/EFO_0000676, http://purl.obolibrary.org/obo/MONDO_0015517, http://www.ebi.ac.uk/efo/EFO_0001060, http://www.ebi.ac.uk/efo/EFO_0000729, http://www.ebi.ac.uk/efo/EFO_0000384, http://www.ebi.ac.uk/efo/EFO_0005…	GCST003097	Genome-wide genotyping array
2016-08-31	26301688	Li YR	2015-08-24	Nat Med	www.ncbi.nlm.nih.gov/pubmed/26301688	Meta-analysis of shared genetic architecture across ten pediatric autoimmune diseases.	Pediatric autoimmune diseases	97 European ancestry thyroiditis cases, 107 European ancestry ankylosing spondylitis cases, 100 European ancestry psoriasis cases, 173 European ancestry celiac disease cases, 254 European ancestry systemic lupus erythematosus cases, 308 European ancestry common variable inmunodeficiency cases, 865 European ancestry ulcerative colitis cases, 1,086 European ancestry Type 1 diabetes cases, 1,123 Eur…	NA	10p11.21	10	37303610	ANKRD30A	LINC00993			ENSG00000235687			rs7100025-G	rs7100025	0	7100025	intron_variant	0	0.34	8E-11	10.096910013008056				Illumina [7347414] (imputed)	N	autoimmune thyroid disease, systemic lupus erythematosus, type 1 diabetes mellitus, ankylosing spondylitis, psoriasis, common variable immunodeficiency, celiac disease, ulcerative colitis, Crohn's disease, autoimmune disease, juvenile idiopathic arthritis	http://www.ebi.ac.uk/efo/EFO_0006812, http://purl.obolibrary.org/obo/MONDO_0007915, http://purl.obolibrary.org/obo/MONDO_0005147, http://www.ebi.ac.uk/efo/EFO_0003898, http://www.ebi.ac.uk/efo/EFO_0000676, http://purl.obolibrary.org/obo/MONDO_0015517, http://www.ebi.ac.uk/efo/EFO_0001060, http://www.ebi.ac.uk/efo/EFO_0000729, http://www.ebi.ac.uk/efo/EFO_0000384, http://www.ebi.ac.uk/efo/EFO_0005…	GCST003097	Genome-wide genotyping array
2016-08-31	26301688	Li YR	2015-08-24	Nat Med	www.ncbi.nlm.nih.gov/pubmed/26301688	Meta-analysis of shared genetic architecture across ten pediatric autoimmune diseases.	Pediatric autoimmune diseases	97 European ancestry thyroiditis cases, 107 European ancestry ankylosing spondylitis cases, 100 European ancestry psoriasis cases, 173 European ancestry celiac disease cases, 254 European ancestry systemic lupus erythematosus cases, 308 European ancestry common variable inmunodeficiency cases, 865 European ancestry ulcerative colitis cases, 1,086 European ancestry Type 1 diabetes cases, 1,123 Eur…	NA	13q33.3	13	106410694	EFNB2	LINC00460 - RPL35P9	ENSG00000233532	ENSG00000174418		26379	15079	rs11839053-C	rs11839053	0	11839053	intergenic_variant	1	0.02	1E-6	6.0				Illumina [7347414] (imputed)	N	autoimmune thyroid disease, systemic lupus erythematosus, type 1 diabetes mellitus, ankylosing spondylitis, psoriasis, common variable immunodeficiency, celiac disease, ulcerative colitis, Crohn's disease, autoimmune disease, juvenile idiopathic arthritis	http://www.ebi.ac.uk/efo/EFO_0006812, http://purl.obolibrary.org/obo/MONDO_0007915, http://purl.obolibrary.org/obo/MONDO_0005147, http://www.ebi.ac.uk/efo/EFO_0003898, http://www.ebi.ac.uk/efo/EFO_0000676, http://purl.obolibrary.org/obo/MONDO_0015517, http://www.ebi.ac.uk/efo/EFO_0001060, http://www.ebi.ac.uk/efo/EFO_0000729, http://www.ebi.ac.uk/efo/EFO_0000384, http://www.ebi.ac.uk/efo/EFO_0005…	GCST003097	Genome-wide genotyping array
2016-08-31	26301688	Li YR	2015-08-24	Nat Med	www.ncbi.nlm.nih.gov/pubmed/26301688	Meta-analysis of shared genetic architecture across ten pediatric autoimmune diseases.	Pediatric autoimmune diseases	97 European ancestry thyroiditis cases, 107 European ancestry ankylosing spondylitis cases, 100 European ancestry psoriasis cases, 173 European ancestry celiac disease cases, 254 European ancestry systemic lupus erythematosus cases, 308 European ancestry common variable inmunodeficiency cases, 865 European ancestry ulcerative colitis cases, 1,086 European ancestry Type 1 diabetes cases, 1,123 Eur…	NA	16q12.1	16	50270338	ADCY7	ADCY7			ENSG00000121281			rs77150043-T	rs77150043	0	77150043	intron_variant	0	0.23	6E-9	8.221848749616356				Illumina [7347414] (imputed)	N	autoimmune thyroid disease, systemic lupus erythematosus, type 1 diabetes mellitus, ankylosing spondylitis, psoriasis, common variable immunodeficiency, celiac disease, ulcerative colitis, Crohn's disease, autoimmune disease, juvenile idiopathic arthritis	http://www.ebi.ac.uk/efo/EFO_0006812, http://purl.obolibrary.org/obo/MONDO_0007915, http://purl.obolibrary.org/obo/MONDO_0005147, http://www.ebi.ac.uk/efo/EFO_0003898, http://www.ebi.ac.uk/efo/EFO_0000676, http://purl.obolibrary.org/obo/MONDO_0015517, http://www.ebi.ac.uk/efo/EFO_0001060, http://www.ebi.ac.uk/efo/EFO_0000729, http://www.ebi.ac.uk/efo/EFO_0000384, http://www.ebi.ac.uk/efo/EFO_0005…	GCST003097	Genome-wide genotyping array
2016-08-31	26301688	Li YR	2015-08-24	Nat Med	www.ncbi.nlm.nih.gov/pubmed/26301688	Meta-analysis of shared genetic architecture across ten pediatric autoimmune diseases.	Pediatric autoimmune diseases	97 European ancestry thyroiditis cases, 107 European ancestry ankylosing spondylitis cases, 100 European ancestry psoriasis cases, 173 European ancestry celiac disease cases, 254 European ancestry systemic lupus erythematosus cases, 308 European ancestry common variable inmunodeficiency cases, 865 European ancestry ulcerative colitis cases, 1,086 European ancestry Type 1 diabetes cases, 1,123 Eur…	NA	Xq26.3	X	136583619	CD40LG	RNU6-320P - LINC00892	ENSG00000252320	ENSG00000233093		274	55916	rs2807264-C	rs2807264	0	2807264	intergenic_variant	1	0.21	1E-8	8.0				Illumina [7347414] (imputed)	N	autoimmune thyroid disease, systemic lupus erythematosus, type 1 diabetes mellitus, ankylosing spondylitis, psoriasis, common variable immunodeficiency, celiac disease, ulcerative colitis, Crohn's disease, autoimmune disease, juvenile idiopathic arthritis	http://www.ebi.ac.uk/efo/EFO_0006812, http://purl.obolibrary.org/obo/MONDO_0007915, http://purl.obolibrary.org/obo/MONDO_0005147, http://www.ebi.ac.uk/efo/EFO_0003898, http://www.ebi.ac.uk/efo/EFO_0000676, http://purl.obolibrary.org/obo/MONDO_0015517, http://www.ebi.ac.uk/efo/EFO_0001060, http://www.ebi.ac.uk/efo/EFO_0000729, http://www.ebi.ac.uk/efo/EFO_0000384, http://www.ebi.ac.uk/efo/EFO_0005…	GCST003097	Genome-wide genotyping array
2016-08-31	26301688	Li YR	2015-08-24	Nat Med	www.ncbi.nlm.nih.gov/pubmed/26301688	Meta-analysis of shared genetic architecture across ten pediatric autoimmune diseases.	Pediatric autoimmune diseases	97 European ancestry thyroiditis cases, 107 European ancestry ankylosing spondylitis cases, 100 European ancestry psoriasis cases, 173 European ancestry celiac disease cases, 254 European ancestry systemic lupus erythematosus cases, 308 European ancestry common variable inmunodeficiency cases, 865 European ancestry ulcerative colitis cases, 1,086 European ancestry Type 1 diabetes cases, 1,123 Eur…	NA	Xq26.3	X	136949968	RBMX	RPL22P23 - TM9SF5P	ENSG00000232379	ENSG00000234062		1835	8915	rs12863738-T	rs12863738	0	12863738	intron_variant	1	0.17	6E-8	7.221848749616356				Illumina [7347414] (imputed)	N	autoimmune thyroid disease, systemic lupus erythematosus, type 1 diabetes mellitus, ankylosing spondylitis, psoriasis, common variable immunodeficiency, celiac disease, ulcerative colitis, Crohn's disease, autoimmune disease, juvenile idiopathic arthritis	http://www.ebi.ac.uk/efo/EFO_0006812, http://purl.obolibrary.org/obo/MONDO_0007915, http://purl.obolibrary.org/obo/MONDO_0005147, http://www.ebi.ac.uk/efo/EFO_0003898, http://www.ebi.ac.uk/efo/EFO_0000676, http://purl.obolibrary.org/obo/MONDO_0015517, http://www.ebi.ac.uk/efo/EFO_0001060, http://www.ebi.ac.uk/efo/EFO_0000729, http://www.ebi.ac.uk/efo/EFO_0000384, http://www.ebi.ac.uk/efo/EFO_0005…	GCST003097	Genome-wide genotyping array
2016-08-31	26301688	Li YR	2015-08-24	Nat Med	www.ncbi.nlm.nih.gov/pubmed/26301688	Meta-analysis of shared genetic architecture across ten pediatric autoimmune diseases.	Pediatric autoimmune diseases	97 European ancestry thyroiditis cases, 107 European ancestry ankylosing spondylitis cases, 100 European ancestry psoriasis cases, 173 European ancestry celiac disease cases, 254 European ancestry systemic lupus erythematosus cases, 308 European ancestry common variable inmunodeficiency cases, 865 European ancestry ulcerative colitis cases, 1,086 European ancestry Type 1 diabetes cases, 1,123 Eur…	NA	15q22.33	15	67171953	SMAD3	SMAD3			ENSG00000166949			rs72743477-G	rs72743477	0	72743477	intron_variant	0	0.21	8E-11	10.096910013008056				Illumina [7347414] (imputed)	N	autoimmune thyroid disease, systemic lupus erythematosus, type 1 diabetes mellitus, ankylosing spondylitis, psoriasis, common variable immunodeficiency, celiac disease, ulcerative colitis, Crohn's disease, autoimmune disease, juvenile idiopathic arthritis	http://www.ebi.ac.uk/efo/EFO_0006812, http://purl.obolibrary.org/obo/MONDO_0007915, http://purl.obolibrary.org/obo/MONDO_0005147, http://www.ebi.ac.uk/efo/EFO_0003898, http://www.ebi.ac.uk/efo/EFO_0000676, http://purl.obolibrary.org/obo/MONDO_0015517, http://www.ebi.ac.uk/efo/EFO_0001060, http://www.ebi.ac.uk/efo/EFO_0000729, http://www.ebi.ac.uk/efo/EFO_0000384, http://www.ebi.ac.uk/efo/EFO_0005…	GCST003097	Genome-wide genotyping array
2017-02-10	27569725	Yang SK	2016-08-25	Gastroenterology	www.ncbi.nlm.nih.gov/pubmed/27569725	Identification of Loci at 1q21 and 16q23 That Affect Susceptibility to Inflammatory Bowel Disease in Koreans.	Inflammatory bowel disease	1,505 Korean ancestry cases, 4,041 Korean ancestry controls	1,989 Korean ancestry cases, 3,491 Korean ancestry controls	4p14	4	38323415	intergenic	TBC1D1 - LINC02513	ENSG00000065882	ENSG00000248227		184240	43499	rs6856616-G	rs6856616	0	6856616	intergenic_variant	1	0.23	5E-10	9.301029995663981				Illumina [522285]	N	inflammatory bowel disease	http://www.ebi.ac.uk/efo/EFO_0003767	GCST003602	Genome-wide genotyping array
2017-02-10	27569725	Yang SK	2016-08-25	Gastroenterology	www.ncbi.nlm.nih.gov/pubmed/27569725	Identification of Loci at 1q21 and 16q23 That Affect Susceptibility to Inflammatory Bowel Disease in Koreans.	Inflammatory bowel disease	1,505 Korean ancestry cases, 4,041 Korean ancestry controls	1,989 Korean ancestry cases, 3,491 Korean ancestry controls	6q27	6	166960059	CCR6, RPS6KA2	RNASET2 - MIR3939	ENSG00000026297	ENSG00000265828		2868	37748	rs1819333-C	rs1819333	0	1819333	intergenic_variant	1	0.39	1E-6	6.0				Illumina [522285]	N	inflammatory bowel disease	http://www.ebi.ac.uk/efo/EFO_0003767	GCST003602	Genome-wide genotyping array
2017-02-10	27569725	Yang SK	2016-08-25	Gastroenterology	www.ncbi.nlm.nih.gov/pubmed/27569725	Identification of Loci at 1q21 and 16q23 That Affect Susceptibility to Inflammatory Bowel Disease in Koreans.	Inflammatory bowel disease	1,505 Korean ancestry cases, 4,041 Korean ancestry controls	1,989 Korean ancestry cases, 3,491 Korean ancestry controls	1q21.3	1	154962487	PMVK, PBXIP1, PYGO2, SHC1	PYGO2, SHC1			ENSG00000163348, ENSG00000160691			rs3766920-A	rs3766920	0	3766920	3_prime_UTR_variant	0	0.08	2E-9	8.698970004336019		1.35	[1.22 -1.49]	Illumina [522285]	N	inflammatory bowel disease	http://www.ebi.ac.uk/efo/EFO_0003767	GCST003602	Genome-wide genotyping array
2017-02-10	27569725	Yang SK	2016-08-25	Gastroenterology	www.ncbi.nlm.nih.gov/pubmed/27569725	Identification of Loci at 1q21 and 16q23 That Affect Susceptibility to Inflammatory Bowel Disease in Koreans.	Inflammatory bowel disease	1,505 Korean ancestry cases, 4,041 Korean ancestry controls	1,989 Korean ancestry cases, 3,491 Korean ancestry controls	16q23.2	16	80751551	CDYL2	CDYL2			ENSG00000166446			rs16953946-C	rs16953946	0	16953946	intron_variant	0	0.17	2E-8	7.698970004336019		1.23	[1.14-1.32]	Illumina [522285]	N	inflammatory bowel disease	http://www.ebi.ac.uk/efo/EFO_0003767	GCST003602	Genome-wide genotyping array
2017-02-10	27569725	Yang SK	2016-08-25	Gastroenterology	www.ncbi.nlm.nih.gov/pubmed/27569725	Identification of Loci at 1q21 and 16q23 That Affect Susceptibility to Inflammatory Bowel Disease in Koreans.	Inflammatory bowel disease	1,505 Korean ancestry cases, 4,041 Korean ancestry controls	1,989 Korean ancestry cases, 3,491 Korean ancestry controls	22q12.3	22	36912743	NCF4, CSF2RB	NCF4 - CSF2RB	ENSG00000100365	ENSG00000100368		34726	885	rs4821558-C	rs4821558	0	4821558	intergenic_variant	1	0.34	8E-7	6.096910013008056		1.16	[NR]	Illumina [522285]	N	inflammatory bowel disease	http://www.ebi.ac.uk/efo/EFO_0003767	GCST003602	Genome-wide genotyping array
2017-02-10	27569725	Yang SK	2016-08-25	Gastroenterology	www.ncbi.nlm.nih.gov/pubmed/27569725	Identification of Loci at 1q21 and 16q23 That Affect Susceptibility to Inflammatory Bowel Disease in Koreans.	Inflammatory bowel disease	1,505 Korean ancestry cases, 4,041 Korean ancestry controls	1,989 Korean ancestry cases, 3,491 Korean ancestry controls	9q21.13	9	76302462	PCSK5	PCSK5			ENSG00000099139			rs11788518-T	rs11788518	0	11788518	intron_variant	0	0.03	7E-6	5.154901959985743		1.39	[NR]	Illumina [522285]	N	inflammatory bowel disease	http://www.ebi.ac.uk/efo/EFO_0003767	GCST003602	Genome-wide genotyping array
2017-02-10	27569725	Yang SK	2016-08-25	Gastroenterology	www.ncbi.nlm.nih.gov/pubmed/27569725	Identification of Loci at 1q21 and 16q23 That Affect Susceptibility to Inflammatory Bowel Disease in Koreans.	Inflammatory bowel disease	1,505 Korean ancestry cases, 4,041 Korean ancestry controls	1,989 Korean ancestry cases, 3,491 Korean ancestry controls	9p21.3	9	21966222	CDKN2A-AS1, CDKN2A, CDKN2B-AS1, CDKN2B	MTAP - CDKN2A-DT	ENSG00000099810	ENSG00000224854		28571	707	rs3731257-G	rs3731257	0	3731257	intron_variant	1	0.46	5E-8	7.301029995663981		1.17	[NR]	Illumina [522285]	N	inflammatory bowel disease	http://www.ebi.ac.uk/efo/EFO_0003767	GCST003602	Genome-wide genotyping array
2017-02-10	27569725	Yang SK	2016-08-25	Gastroenterology	www.ncbi.nlm.nih.gov/pubmed/27569725	Identification of Loci at 1q21 and 16q23 That Affect Susceptibility to Inflammatory Bowel Disease in Koreans.	Inflammatory bowel disease	1,505 Korean ancestry cases, 4,041 Korean ancestry controls	1,989 Korean ancestry cases, 3,491 Korean ancestry controls	6q22.1	6	116919430	FAM162B, GPRC6A, RFX6	RFX6			ENSG00000185002			rs1321366-A	rs1321366	0	1321366	intron_variant	0	0.35	5E-6	5.301029995663981		1.15	[NR]	Illumina [522285]	N	inflammatory bowel disease	http://www.ebi.ac.uk/efo/EFO_0003767	GCST003602	Genome-wide genotyping array
2017-02-10	27569725	Yang SK	2016-08-25	Gastroenterology	www.ncbi.nlm.nih.gov/pubmed/27569725	Identification of Loci at 1q21 and 16q23 That Affect Susceptibility to Inflammatory Bowel Disease in Koreans.	Inflammatory bowel disease	1,505 Korean ancestry cases, 4,041 Korean ancestry controls	1,989 Korean ancestry cases, 3,491 Korean ancestry controls	12q12	12	43811215	PUS7L, IRAK4, TWF1, TMEM117, NELL2	TWF1 - TMEM117	ENSG00000151239	ENSG00000139173		4887	24752	rs1816854-T	rs1816854	0	1816854	intergenic_variant	1	0.94	6E-6	5.221848749616356		1.38	[NR]	Illumina [522285]	N	inflammatory bowel disease	http://www.ebi.ac.uk/efo/EFO_0003767	GCST003602	Genome-wide genotyping array
2017-02-10	27569725	Yang SK	2016-08-25	Gastroenterology	www.ncbi.nlm.nih.gov/pubmed/27569725	Identification of Loci at 1q21 and 16q23 That Affect Susceptibility to Inflammatory Bowel Disease in Koreans.	Inflammatory bowel disease	1,505 Korean ancestry cases, 4,041 Korean ancestry controls	1,989 Korean ancestry cases, 3,491 Korean ancestry controls	12p12.1	12	24136432	SOX5	SOX5			ENSG00000134532			rs7973572-C	rs7973572	0	7973572	intron_variant	0	0.07	3E-6	5.522878745280337		1.29	[NR]	Illumina [522285]	N	inflammatory bowel disease	http://www.ebi.ac.uk/efo/EFO_0003767	GCST003602	Genome-wide genotyping array
2017-02-10	27569725	Yang SK	2016-08-25	Gastroenterology	www.ncbi.nlm.nih.gov/pubmed/27569725	Identification of Loci at 1q21 and 16q23 That Affect Susceptibility to Inflammatory Bowel Disease in Koreans.	Inflammatory bowel disease	1,505 Korean ancestry cases, 4,041 Korean ancestry controls	1,989 Korean ancestry cases, 3,491 Korean ancestry controls	2p14	2	65440138	SPRED2	LINC02934			ENSG00000204929			rs6740462-C	rs6740462	0	6740462	intron_variant	0	0.15	2E-6	5.698970004336019				Illumina [522285]	N	inflammatory bowel disease	http://www.ebi.ac.uk/efo/EFO_0003767	GCST003602	Genome-wide genotyping array
2017-02-10	27569725	Yang SK	2016-08-25	Gastroenterology	www.ncbi.nlm.nih.gov/pubmed/27569725	Identification of Loci at 1q21 and 16q23 That Affect Susceptibility to Inflammatory Bowel Disease in Koreans.	Inflammatory bowel disease	1,505 Korean ancestry cases, 4,041 Korean ancestry controls	1,989 Korean ancestry cases, 3,491 Korean ancestry controls	9q32	9	114881082	TNFSF15, TNFSF8	DELEC1			ENSG00000173077			rs13300483-A	rs13300483	0	13300483	intron_variant	0	0.34	2E-27	26.69897000433602				Illumina [522285]	N	inflammatory bowel disease	http://www.ebi.ac.uk/efo/EFO_0003767	GCST003602	Genome-wide genotyping array
2017-02-10	27569725	Yang SK	2016-08-25	Gastroenterology	www.ncbi.nlm.nih.gov/pubmed/27569725	Identification of Loci at 1q21 and 16q23 That Affect Susceptibility to Inflammatory Bowel Disease in Koreans.	Inflammatory bowel disease	1,505 Korean ancestry cases, 4,041 Korean ancestry controls	1,989 Korean ancestry cases, 3,491 Korean ancestry controls	17q21.2	17	42375526	STAT3, STAT5B, STAT5A	STAT3			ENSG00000168610			rs12942547-G	rs12942547	0	12942547	intron_variant	0	0.33	2E-9	8.698970004336019				Illumina [522285]	N	inflammatory bowel disease	http://www.ebi.ac.uk/efo/EFO_0003767	GCST003602	Genome-wide genotyping array
2017-02-10	27569725	Yang SK	2016-08-25	Gastroenterology	www.ncbi.nlm.nih.gov/pubmed/27569725	Identification of Loci at 1q21 and 16q23 That Affect Susceptibility to Inflammatory Bowel Disease in Koreans.	Inflammatory bowel disease	1,505 Korean ancestry cases, 4,041 Korean ancestry controls	1,989 Korean ancestry cases, 3,491 Korean ancestry controls	1q32.2	1	208362429	intergenic	PLXNA2 - LINC01735	ENSG00000076356	ENSG00000261453		118045	244135	rs6677524-T	rs6677524	0	6677524	intergenic_variant	1	0.88	3E-6	5.522878745280337		1.25	[NR]	Illumina [522285]	N	inflammatory bowel disease	http://www.ebi.ac.uk/efo/EFO_0003767	GCST003602	Genome-wide genotyping array
[truncated: 1,762 more rows]
